# Supplementary material for: Development of a New Salt of Piperine with Toluene Sulfonic Acid and Its Anti-Inflammation Effect In Vivo
Source: Molecules. 2024 Nov 28;29(23):5631. doi: 10.3390/molecules29235631 (PMC11643923; doi:10.3390/molecules29235631)
Supplement: Supplementary file 1 [file molecules-29-05631-s001.zip]

Archive with 3 entries (3 files):
- checkcif.pdf
- shelx_a.cif
- Supplementary_S1_S2_S3.pdf
