# Supplementary material for: Development of a New Salt of Piperine with Toluene Sulfonic Acid and Its Anti-Inflammation Effect In Vivo
Source: Molecules. 2024 Nov 28;29(23):5631. doi: 10.3390/molecules29235631 (PMC11643923; doi:10.3390/molecules29235631)
Supplement: Supplementary file 1 [file molecules-29-05631-s001.zip › shelx_a.cif]

 
data_shelx_a

_audit_creation_method           SHELXL-2019/2
_shelx_SHELXL_version_number     2019/2
_chemical_name_systematic        ?
_chemical_name_common            PIP-TSA
_chemical_formula_moiety         'C17 H20 N O3, C7 H7 O3 S'
_chemical_formula_sum            'C24 H27 N O6 S'
_exptl_crystal_recrystallization_method 'acetone, acetonitrile'
_chemical_melting_point          ?

_exptl_crystal_description       block
_exptl_crystal_colour            yellow
_diffrn_ambient_temperature      93(2)
_chemical_formula_weight         457.52

loop_
_atom_type_symbol
_atom_type_description
_atom_type_scat_dispersion_real
_atom_type_scat_dispersion_imag
_atom_type_scat_source
C C 0.0181 0.0091 'International Tables Vol C Tables 4.2.6.8 and 6.1.1.4'
H H 0.0000 0.0000 'International Tables Vol C Tables 4.2.6.8 and 6.1.1.4'
N N 0.0311 0.0180 'International Tables Vol C Tables 4.2.6.8 and 6.1.1.4'
O O 0.0492 0.0322 'International Tables Vol C Tables 4.2.6.8 and 6.1.1.4'
S S 0.3331 0.5567 'International Tables Vol C Tables 4.2.6.8 and 6.1.1.4'

_space_group_crystal_system      monoclinic
_space_group_IT_number           14
_space_group_name_H-M_alt        'P 21/c'
_space_group_name_Hall           '-P 2ybc'
_chemical_absolute_configuration .

loop_
_space_group_symop_operation_xyz
'x, y, z'
'-x, y+1/2, -z+1/2'
'-x, -y, -z'
'x, -y-1/2, z-1/2'

_shelx_space_group_comment       
;
The symmetry employed for this shelxl refinement is uniquely defined
by the following loop, which should always be used as a source of
symmetry information in preference to the above space-group names.
They are only intended as comments.
;

_cell_length_a                   18.4650(3)
_cell_length_b                   6.88510(10)
_cell_length_c                   17.3870(3)
_cell_angle_alpha                90
_cell_angle_beta                 98.7850(10)
_cell_angle_gamma                90
_cell_volume                     2184.54(6)
_cell_formula_units_Z            4
_cell_measurement_temperature    93(2)
_cell_measurement_reflns_used    38485
_cell_measurement_theta_min      4.847
_cell_measurement_theta_max      68.245
_exptl_crystal_density_meas      ?
_exptl_crystal_density_method    ?
_exptl_crystal_density_diffrn    1.391
_exptl_crystal_F_000             968
_exptl_transmission_factor_min   ?
_exptl_transmission_factor_max   ?
_exptl_crystal_size_max          0.170
_exptl_crystal_size_mid          0.119
_exptl_crystal_size_min          0.101
_exptl_absorpt_coefficient_mu    1.674
_shelx_estimated_absorpt_T_min   0.764
_shelx_estimated_absorpt_T_max   0.849
_exptl_absorpt_correction_type   'multi-scan'
_exptl_absorpt_correction_T_min  0.752
_exptl_absorpt_correction_T_max  0.849
_exptl_absorpt_process_details   'abscor T.Higashi RIGAKU'
_exptl_absorpt_special_details   ?
_diffrn_radiation_probe          x-ray
_diffrn_radiation_type           CuK\a
_diffrn_radiation_wavelength     1.54186
_diffrn_source                   'rotating anode x-ray'
_diffrn_source_type              Rigaku
_diffrn_measurement_device_type  'RIGAKU VM-SPIDER'
_diffrn_measurement_method       '\w-scan'
_diffrn_detector_area_resol_mean 10.0
_diffrn_reflns_number            38485
_diffrn_reflns_av_unetI/netI     0.0194
_diffrn_reflns_av_R_equivalents  0.0388
_diffrn_reflns_limit_h_min       -22
_diffrn_reflns_limit_h_max       22
_diffrn_reflns_limit_k_min       -7
_diffrn_reflns_limit_k_max       7
_diffrn_reflns_limit_l_min       -20
_diffrn_reflns_limit_l_max       20
_diffrn_reflns_theta_min         4.847
_diffrn_reflns_theta_max         68.245
_diffrn_reflns_theta_full        67.686
_diffrn_measured_fraction_theta_max 0.985
_diffrn_measured_fraction_theta_full 0.987
_diffrn_reflns_Laue_measured_fraction_max 0.985
_diffrn_reflns_Laue_measured_fraction_full 0.987
_diffrn_reflns_point_group_measured_fraction_max 0.985
_diffrn_reflns_point_group_measured_fraction_full 0.987
_reflns_number_total             3946
_reflns_number_gt                3663
_reflns_threshold_expression     'I > 2\s(I)'
_reflns_Friedel_coverage         0.000
_reflns_Friedel_fraction_max     .
_reflns_Friedel_fraction_full    .

_reflns_special_details          
;
 Reflections were merged by SHELXL according to the crystal
 class for the calculation of statistics and refinement.
 
 _reflns_Friedel_fraction is defined as the number of unique
 Friedel pairs measured divided by the number that would be
 possible theoretically, ignoring centric projections and
 systematic absences.
;

_computing_data_collection       'RAPID-AUTO'
_computing_cell_refinement       'RAPID-AUTO'
_computing_data_reduction        'RAPID-AUTO'
_computing_structure_solution    'SHELXT 2014/5 (Sheldrick, 2014)'
_computing_structure_refinement  'SHELXL-2019/2 (Sheldrick, 2019)'
_computing_molecular_graphics    ?
_computing_publication_material  ?
_refine_special_details          ?
_refine_ls_structure_factor_coef Fsqd
_refine_ls_matrix_type           full
_refine_ls_weighting_scheme      calc
_refine_ls_weighting_details     
'w=1/[\s^2^(Fo^2^)+(0.0515P)^2^+0.7579P] where P=(Fo^2^+2Fc^2^)/3'
_atom_sites_solution_primary     ?
_atom_sites_solution_secondary   ?
_atom_sites_solution_hydrogens   geom
_refine_ls_hydrogen_treatment    constr
_refine_ls_extinction_method     none
_refine_ls_extinction_coef       .
_refine_ls_number_reflns         3946
_refine_ls_number_parameters     291
_refine_ls_number_restraints     0
_refine_ls_R_factor_all          0.0363
_refine_ls_R_factor_gt           0.0346
_refine_ls_wR_factor_ref         0.0923
_refine_ls_wR_factor_gt          0.0909
_refine_ls_goodness_of_fit_ref   1.105
_refine_ls_restrained_S_all      1.105
_refine_ls_shift/su_max          0.001
_refine_ls_shift/su_mean         0.000

loop_
_atom_site_label
_atom_site_type_symbol
_atom_site_fract_x
_atom_site_fract_y
_atom_site_fract_z
_atom_site_U_iso_or_equiv
_atom_site_adp_type
_atom_site_occupancy
_atom_site_site_symmetry_order
_atom_site_calc_flag
_atom_site_refinement_flags_posn
_atom_site_refinement_flags_adp
_atom_site_refinement_flags_occupancy
_atom_site_disorder_assembly
_atom_site_disorder_group
C1 C 0.05887(8) -0.2833(2) 0.32559(8) 0.0208(3) Uani 1 1 d . . . . .
H1A H 0.015477 -0.369525 0.319528 0.025 Uiso 1 1 calc R U . . .
H1B H 0.094005 -0.334356 0.292914 0.025 Uiso 1 1 calc R U . . .
C2 C 0.05235(7) 0.2913(2) 0.45219(8) 0.0183(3) Uani 1 1 d . . . . .
H2 H 0.042471 0.424521 0.460372 0.022 Uiso 1 1 calc R U . . .
C6 C 0.10158(7) -0.0181(2) 0.50418(7) 0.0166(3) Uani 1 1 d . . . . .
H6 H 0.124673 -0.096669 0.545743 0.020 Uiso 1 1 calc R U . . .
C3 C 0.03216(8) 0.2128(2) 0.37761(8) 0.0200(3) Uani 1 1 d . . . . .
H3 H 0.008931 0.288867 0.335324 0.024 Uiso 1 1 calc R U . . .
C4 C 0.04779(7) 0.0206(2) 0.36918(7) 0.0177(3) Uani 1 1 d . . . . .
C5 C 0.08130(7) -0.09181(19) 0.43099(7) 0.0163(3) Uani 1 1 d . . . . .
C7 C 0.08649(7) 0.1811(2) 0.51503(7) 0.0157(3) Uani 1 1 d . . . . .
C8 C 0.10729(7) 0.2785(2) 0.58965(7) 0.0171(3) Uani 1 1 d . . . . .
H8 H 0.097205 0.413689 0.590981 0.021 Uiso 1 1 calc R U . . .
C9 C 0.13921(7) 0.1976(2) 0.65680(7) 0.0172(3) Uani 1 1 d . . . . .
H9 H 0.148226 0.061685 0.658245 0.021 Uiso 1 1 calc R U . . .
C10 C 0.16019(7) 0.3098(2) 0.72651(7) 0.0172(3) Uani 1 1 d . . . . .
H10 H 0.146747 0.442977 0.726444 0.021 Uiso 1 1 calc R U . . .
C11 C 0.19806(7) 0.2335(2) 0.79173(7) 0.0181(3) Uani 1 1 d . . . . .
H11 H 0.209840 0.099130 0.791957 0.022 Uiso 1 1 calc R U . . .
C12 C 0.22195(7) 0.3456(2) 0.86194(7) 0.0167(3) Uani 1 1 d . . . . .
C13 C 0.27742(7) 0.3716(2) 0.99896(7) 0.0215(3) Uani 1 1 d . . . . .
H13A H 0.255448 0.331088 1.044927 0.026 Uiso 1 1 calc R U . . .
H13B H 0.268497 0.512334 0.990543 0.026 Uiso 1 1 calc R U . . .
C14 C 0.35971(8) 0.3306(2) 1.01261(8) 0.0264(3) Uani 1 1 d . . . . .
H14A H 0.382024 0.385922 0.969186 0.032 Uiso 1 1 calc R U . . .
H14B H 0.382371 0.395147 1.061266 0.032 Uiso 1 1 calc R U . . .
C15 C 0.37569(8) 0.1138(2) 1.01855(8) 0.0303(4) Uani 1 1 d . . . . .
H15A H 0.362486 0.063841 1.067973 0.036 Uiso 1 1 calc R U . . .
H15B H 0.428851 0.092382 1.019607 0.036 Uiso 1 1 calc R U . . .
C16 C 0.33323(9) 0.0005(2) 0.95059(9) 0.0312(4) Uani 1 1 d . . . . .
H16A H 0.352462 0.033069 0.902060 0.037 Uiso 1 1 calc R U . . .
H16B H 0.340092 -0.140606 0.960058 0.037 Uiso 1 1 calc R U . . .
C17 C 0.25186(9) 0.0496(2) 0.94124(8) 0.0268(3) Uani 1 1 d . . . . .
H17A H 0.224933 -0.020462 0.895974 0.032 Uiso 1 1 calc R U . . .
H17B H 0.231495 0.010272 0.988354 0.032 Uiso 1 1 calc R U . . .
O18 O 0.03738(6) -0.08931(14) 0.30204(5) 0.0229(2) Uani 1 1 d . . . . .
O19 O 0.09238(6) -0.27685(14) 0.40558(5) 0.0229(2) Uani 1 1 d . . . . .
C29 C 0.45514(7) 0.3725(2) 0.82212(8) 0.0235(3) Uani 1 1 d . . . . .
C30 C 0.40314(8) 0.2907(2) 0.76497(8) 0.0230(3) Uani 1 1 d . . . . .
H30 H 0.405760 0.155938 0.753928 0.028 Uiso 1 1 calc R U . . .
C31 C 0.34733(7) 0.4019(2) 0.72360(8) 0.0193(3) Uani 1 1 d . . . . .
H31 H 0.311833 0.343091 0.685355 0.023 Uiso 1 1 calc R U . . .
C32 C 0.51410(9) 0.2494(2) 0.86847(10) 0.0329(4) Uani 1 1 d . . . . .
H32A H 0.511514 0.116967 0.847526 0.049 Uiso 1 1 calc R U . . .
H32B H 0.506707 0.246210 0.923081 0.049 Uiso 1 1 calc R U . . .
H32C H 0.562299 0.305072 0.864836 0.049 Uiso 1 1 calc R U . . .
O20 O 0.22240(5) 0.53554(13) 0.86215(5) 0.0191(2) Uani 1 1 d . . . . .
H20 H 0.220333 0.576453 0.816353 0.029 Uiso 1 1 calc R U . . .
N21 N 0.24398(6) 0.26106(16) 0.92943(6) 0.0189(3) Uani 1 1 d . . . . .
S22 S 0.27174(2) 0.74494(5) 0.68998(2) 0.01785(11) Uani 1 1 d . . . . .
O23 O 0.21839(5) 0.75552(13) 0.74611(6) 0.0209(2) Uani 1 1 d . . . . .
O24 O 0.30213(6) 0.93397(15) 0.67855(6) 0.0279(2) Uani 1 1 d . . . . .
O25 O 0.24108(6) 0.64322(17) 0.61979(6) 0.0298(3) Uani 1 1 d . . . . .
C26 C 0.34402(7) 0.5997(2) 0.73874(7) 0.0172(3) Uani 1 1 d . . . . .
C27 C 0.39621(8) 0.6843(2) 0.79522(8) 0.0221(3) Uani 1 1 d . . . . .
H27 H 0.394217 0.819574 0.805526 0.027 Uiso 1 1 calc R U . . .
C28 C 0.45087(8) 0.5715(2) 0.83625(8) 0.0250(3) Uani 1 1 d . . . . .
H28 H 0.486130 0.630344 0.874715 0.030 Uiso 1 1 calc R U . . .

loop_
_atom_site_aniso_label
_atom_site_aniso_U_11
_atom_site_aniso_U_22
_atom_site_aniso_U_33
_atom_site_aniso_U_23
_atom_site_aniso_U_13
_atom_site_aniso_U_12
C1 0.0257(7) 0.0187(7) 0.0172(6) -0.0029(5) 0.0009(5) -0.0019(6)
C2 0.0208(7) 0.0159(7) 0.0184(6) 0.0010(5) 0.0035(5) 0.0005(5)
C6 0.0170(6) 0.0173(7) 0.0150(6) 0.0025(5) 0.0010(5) -0.0016(5)
C3 0.0245(7) 0.0199(7) 0.0147(6) 0.0048(5) 0.0000(5) 0.0007(6)
C4 0.0196(6) 0.0197(7) 0.0135(6) -0.0003(5) 0.0020(5) -0.0046(5)
C5 0.0171(6) 0.0132(7) 0.0189(6) 0.0007(5) 0.0030(5) -0.0029(5)
C7 0.0140(6) 0.0181(7) 0.0153(6) 0.0008(5) 0.0030(5) -0.0030(5)
C8 0.0155(6) 0.0178(7) 0.0185(7) -0.0010(5) 0.0041(5) -0.0009(5)
C9 0.0168(6) 0.0174(7) 0.0175(6) -0.0020(5) 0.0026(5) -0.0007(5)
C10 0.0158(6) 0.0187(7) 0.0181(6) -0.0017(5) 0.0054(5) -0.0006(5)
C11 0.0201(7) 0.0174(7) 0.0170(7) -0.0005(5) 0.0029(5) 0.0001(5)
C12 0.0142(6) 0.0190(7) 0.0175(6) 0.0000(5) 0.0044(5) -0.0002(5)
C13 0.0220(7) 0.0275(8) 0.0142(6) -0.0038(5) 0.0008(5) 0.0004(6)
C14 0.0199(7) 0.0384(9) 0.0203(7) -0.0018(6) 0.0011(5) -0.0006(6)
C15 0.0248(7) 0.0424(10) 0.0242(7) 0.0076(7) 0.0048(6) 0.0084(7)
C16 0.0448(9) 0.0245(8) 0.0253(7) 0.0059(6) 0.0086(7) 0.0105(7)
C17 0.0368(8) 0.0218(8) 0.0204(7) 0.0045(6) 0.0005(6) -0.0038(6)
O18 0.0347(6) 0.0187(5) 0.0139(4) -0.0015(4) -0.0011(4) -0.0029(4)
O19 0.0338(6) 0.0154(5) 0.0177(5) -0.0019(4) -0.0021(4) -0.0009(4)
C29 0.0192(7) 0.0282(8) 0.0249(7) 0.0078(6) 0.0090(5) 0.0053(6)
C30 0.0239(7) 0.0186(7) 0.0287(7) 0.0028(6) 0.0114(6) 0.0028(6)
C31 0.0195(6) 0.0202(7) 0.0195(6) 0.0002(5) 0.0070(5) -0.0014(5)
C32 0.0261(8) 0.0392(10) 0.0336(8) 0.0104(7) 0.0058(7) 0.0110(6)
O20 0.0247(5) 0.0183(5) 0.0145(4) -0.0012(4) 0.0034(4) 0.0006(4)
N21 0.0209(6) 0.0208(7) 0.0143(5) 0.0002(4) 0.0007(4) -0.0015(4)
S22 0.02020(19) 0.0174(2) 0.01584(18) 0.00176(11) 0.00227(13) 0.00196(12)
O23 0.0224(5) 0.0185(5) 0.0227(5) 0.0033(4) 0.0062(4) 0.0048(4)
O24 0.0280(5) 0.0213(6) 0.0345(6) 0.0103(4) 0.0046(4) 0.0007(4)
O25 0.0335(6) 0.0342(6) 0.0196(5) -0.0048(4) -0.0028(4) 0.0066(5)
C26 0.0180(6) 0.0183(7) 0.0162(6) 0.0013(5) 0.0056(5) 0.0021(5)
C27 0.0246(7) 0.0188(8) 0.0229(7) -0.0015(6) 0.0038(5) 0.0003(6)
C28 0.0214(7) 0.0301(9) 0.0225(7) 0.0002(6) 0.0005(6) -0.0013(6)

_geom_special_details            
;
 All esds (except the esd in the dihedral angle between two l.s. planes)
 are estimated using the full covariance matrix.  The cell esds are taken
 into account individually in the estimation of esds in distances, angles
 and torsion angles; correlations between esds in cell parameters are only
 used when they are defined by crystal symmetry.  An approximate (isotropic)
 treatment of cell esds is used for estimating esds involving l.s. planes.
;

loop_
_geom_bond_atom_site_label_1
_geom_bond_atom_site_label_2
_geom_bond_distance
_geom_bond_site_symmetry_2
_geom_bond_publ_flag
C1 O19 1.4339(16) . ?
C1 O18 1.4348(17) . ?
C1 H1A 0.9900 . ?
C1 H1B 0.9900 . ?
C2 C7 1.3988(18) . ?
C2 C3 1.4018(18) . ?
C2 H2 0.9500 . ?
C6 C5 1.3679(18) . ?
C6 C7 1.4181(19) . ?
C6 H6 0.9500 . ?
C3 C4 1.367(2) . ?
C3 H3 0.9500 . ?
C4 O18 1.3798(15) . ?
C4 C5 1.3907(18) . ?
C5 O19 1.3739(16) . ?
C7 C8 1.4589(17) . ?
C8 C9 1.3457(18) . ?
C8 H8 0.9500 . ?
C9 C10 1.4397(17) . ?
C9 H9 0.9500 . ?
C10 C11 1.3449(18) . ?
C10 H10 0.9500 . ?
C11 C12 1.4547(18) . ?
C11 H11 0.9500 . ?
C12 O20 1.3080(17) . ?
C12 N21 1.3172(17) . ?
C13 N21 1.4813(16) . ?
C13 C14 1.5280(19) . ?
C13 H13A 0.9900 . ?
C13 H13B 0.9900 . ?
C14 C15 1.522(2) . ?
C14 H14A 0.9900 . ?
C14 H14B 0.9900 . ?
C15 C16 1.529(2) . ?
C15 H15A 0.9900 . ?
C15 H15B 0.9900 . ?
C16 C17 1.524(2) . ?
C16 H16A 0.9900 . ?
C16 H16B 0.9900 . ?
C17 N21 1.4742(19) . ?
C17 H17A 0.9900 . ?
C17 H17B 0.9900 . ?
C29 C30 1.391(2) . ?
C29 C28 1.396(2) . ?
C29 C32 1.512(2) . ?
C30 C31 1.393(2) . ?
C30 H30 0.9500 . ?
C31 C26 1.390(2) . ?
C31 H31 0.9500 . ?
C32 H32A 0.9800 . ?
C32 H32B 0.9800 . ?
C32 H32C 0.9800 . ?
O20 H20 0.8400 . ?
S22 O24 1.4431(11) . ?
S22 O25 1.4455(10) . ?
S22 O23 1.4906(10) . ?
S22 C26 1.7760(13) . ?
C26 C27 1.3941(19) . ?
C27 C28 1.382(2) . ?
C27 H27 0.9500 . ?
C28 H28 0.9500 . ?

loop_
_geom_angle_atom_site_label_1
_geom_angle_atom_site_label_2
_geom_angle_atom_site_label_3
_geom_angle
_geom_angle_site_symmetry_1
_geom_angle_site_symmetry_3
_geom_angle_publ_flag
O19 C1 O18 107.92(10) . . ?
O19 C1 H1A 110.1 . . ?
O18 C1 H1A 110.1 . . ?
O19 C1 H1B 110.1 . . ?
O18 C1 H1B 110.1 . . ?
H1A C1 H1B 108.4 . . ?
C7 C2 C3 122.54(13) . . ?
C7 C2 H2 118.7 . . ?
C3 C2 H2 118.7 . . ?
C5 C6 C7 116.82(12) . . ?
C5 C6 H6 121.6 . . ?
C7 C6 H6 121.6 . . ?
C4 C3 C2 116.22(12) . . ?
C4 C3 H3 121.9 . . ?
C2 C3 H3 121.9 . . ?
C3 C4 O18 128.12(12) . . ?
C3 C4 C5 122.16(12) . . ?
O18 C4 C5 109.66(12) . . ?
C6 C5 O19 127.59(12) . . ?
C6 C5 C4 122.59(12) . . ?
O19 C5 C4 109.76(11) . . ?
C2 C7 C6 119.67(12) . . ?
C2 C7 C8 118.11(12) . . ?
C6 C7 C8 122.19(12) . . ?
C9 C8 C7 127.01(13) . . ?
C9 C8 H8 116.5 . . ?
C7 C8 H8 116.5 . . ?
C8 C9 C10 122.28(13) . . ?
C8 C9 H9 118.9 . . ?
C10 C9 H9 118.9 . . ?
C11 C10 C9 122.59(13) . . ?
C11 C10 H10 118.7 . . ?
C9 C10 H10 118.7 . . ?
C10 C11 C12 123.52(13) . . ?
C10 C11 H11 118.2 . . ?
C12 C11 H11 118.2 . . ?
O20 C12 N21 115.99(12) . . ?
O20 C12 C11 122.27(11) . . ?
N21 C12 C11 121.73(12) . . ?
N21 C13 C14 108.21(11) . . ?
N21 C13 H13A 110.1 . . ?
C14 C13 H13A 110.1 . . ?
N21 C13 H13B 110.1 . . ?
C14 C13 H13B 110.1 . . ?
H13A C13 H13B 108.4 . . ?
C15 C14 C13 111.69(13) . . ?
C15 C14 H14A 109.3 . . ?
C13 C14 H14A 109.3 . . ?
C15 C14 H14B 109.3 . . ?
C13 C14 H14B 109.3 . . ?
H14A C14 H14B 107.9 . . ?
C14 C15 C16 112.15(12) . . ?
C14 C15 H15A 109.2 . . ?
C16 C15 H15A 109.2 . . ?
C14 C15 H15B 109.2 . . ?
C16 C15 H15B 109.2 . . ?
H15A C15 H15B 107.9 . . ?
C17 C16 C15 110.48(13) . . ?
C17 C16 H16A 109.6 . . ?
C15 C16 H16A 109.6 . . ?
C17 C16 H16B 109.6 . . ?
C15 C16 H16B 109.6 . . ?
H16A C16 H16B 108.1 . . ?
N21 C17 C16 108.00(12) . . ?
N21 C17 H17A 110.1 . . ?
C16 C17 H17A 110.1 . . ?
N21 C17 H17B 110.1 . . ?
C16 C17 H17B 110.1 . . ?
H17A C17 H17B 108.4 . . ?
C4 O18 C1 105.81(10) . . ?
C5 O19 C1 106.09(10) . . ?
C30 C29 C28 118.14(13) . . ?
C30 C29 C32 121.06(14) . . ?
C28 C29 C32 120.79(14) . . ?
C29 C30 C31 121.46(14) . . ?
C29 C30 H30 119.3 . . ?
C31 C30 H30 119.3 . . ?
C26 C31 C30 119.43(13) . . ?
C26 C31 H31 120.3 . . ?
C30 C31 H31 120.3 . . ?
C29 C32 H32A 109.5 . . ?
C29 C32 H32B 109.5 . . ?
H32A C32 H32B 109.5 . . ?
C29 C32 H32C 109.5 . . ?
H32A C32 H32C 109.5 . . ?
H32B C32 H32C 109.5 . . ?
C12 O20 H20 109.5 . . ?
C12 N21 C17 124.81(12) . . ?
C12 N21 C13 122.25(12) . . ?
C17 N21 C13 111.94(11) . . ?
O24 S22 O25 115.54(6) . . ?
O24 S22 O23 110.85(6) . . ?
O25 S22 O23 111.33(6) . . ?
O24 S22 C26 107.08(6) . . ?
O25 S22 C26 107.41(6) . . ?
O23 S22 C26 103.80(5) . . ?
C31 C26 C27 119.81(13) . . ?
C31 C26 S22 120.84(10) . . ?
C27 C26 S22 119.29(11) . . ?
C28 C27 C26 120.02(14) . . ?
C28 C27 H27 120.0 . . ?
C26 C27 H27 120.0 . . ?
C27 C28 C29 121.14(14) . . ?
C27 C28 H28 119.4 . . ?
C29 C28 H28 119.4 . . ?

loop_
_geom_torsion_atom_site_label_1
_geom_torsion_atom_site_label_2
_geom_torsion_atom_site_label_3
_geom_torsion_atom_site_label_4
_geom_torsion
_geom_torsion_site_symmetry_1
_geom_torsion_site_symmetry_2
_geom_torsion_site_symmetry_3
_geom_torsion_site_symmetry_4
_geom_torsion_publ_flag
C7 C2 C3 C4 -0.1(2) . . . . ?
C2 C3 C4 O18 -176.39(12) . . . . ?
C2 C3 C4 C5 0.5(2) . . . . ?
C7 C6 C5 O19 177.44(12) . . . . ?
C7 C6 C5 C4 0.35(19) . . . . ?
C3 C4 C5 C6 -0.6(2) . . . . ?
O18 C4 C5 C6 176.75(11) . . . . ?
C3 C4 C5 O19 -178.19(12) . . . . ?
O18 C4 C5 O19 -0.80(15) . . . . ?
C3 C2 C7 C6 -0.17(19) . . . . ?
C3 C2 C7 C8 178.12(12) . . . . ?
C5 C6 C7 C2 0.04(18) . . . . ?
C5 C6 C7 C8 -178.18(11) . . . . ?
C2 C7 C8 C9 178.73(13) . . . . ?
C6 C7 C8 C9 -3.0(2) . . . . ?
C7 C8 C9 C10 177.36(12) . . . . ?
C8 C9 C10 C11 -173.76(13) . . . . ?
C9 C10 C11 C12 177.86(12) . . . . ?
C10 C11 C12 O20 -15.0(2) . . . . ?
C10 C11 C12 N21 164.50(13) . . . . ?
N21 C13 C14 C15 -54.56(15) . . . . ?
C13 C14 C15 C16 50.66(16) . . . . ?
C14 C15 C16 C17 -51.96(17) . . . . ?
C15 C16 C17 N21 57.68(15) . . . . ?
C3 C4 O18 C1 -176.90(14) . . . . ?
C5 C4 O18 C1 5.91(14) . . . . ?
O19 C1 O18 C4 -8.71(14) . . . . ?
C6 C5 O19 C1 177.92(13) . . . . ?
C4 C5 O19 C1 -4.68(14) . . . . ?
O18 C1 O19 C5 8.27(14) . . . . ?
C28 C29 C30 C31 -1.2(2) . . . . ?
C32 C29 C30 C31 178.07(13) . . . . ?
C29 C30 C31 C26 1.0(2) . . . . ?
O20 C12 N21 C17 -176.20(12) . . . . ?
C11 C12 N21 C17 4.3(2) . . . . ?
O20 C12 N21 C13 -8.60(18) . . . . ?
C11 C12 N21 C13 171.87(12) . . . . ?
C16 C17 N21 C12 103.48(15) . . . . ?
C16 C17 N21 C13 -65.23(14) . . . . ?
C14 C13 N21 C12 -105.72(14) . . . . ?
C14 C13 N21 C17 63.32(15) . . . . ?
C30 C31 C26 C27 -0.28(19) . . . . ?
C30 C31 C26 S22 -177.54(10) . . . . ?
O24 S22 C26 C31 -145.65(11) . . . . ?
O25 S22 C26 C31 -20.97(12) . . . . ?
O23 S22 C26 C31 97.04(11) . . . . ?
O24 S22 C26 C27 37.08(12) . . . . ?
O25 S22 C26 C27 161.76(11) . . . . ?
O23 S22 C26 C27 -80.24(11) . . . . ?
C31 C26 C27 C28 -0.3(2) . . . . ?
S22 C26 C27 C28 177.02(10) . . . . ?
C26 C27 C28 C29 0.1(2) . . . . ?
C30 C29 C28 C27 0.6(2) . . . . ?
C32 C29 C28 C27 -178.66(13) . . . . ?

loop_
_geom_hbond_atom_site_label_D
_geom_hbond_atom_site_label_H
_geom_hbond_atom_site_label_A
_geom_hbond_distance_DH
_geom_hbond_distance_HA
_geom_hbond_distance_DA
_geom_hbond_angle_DHA
_geom_hbond_site_symmetry_A
_geom_hbond_publ_flag
C1 H1B O23 0.99 2.61 3.4447(17) 142.2 4_565 yes
C3 H3 O18 0.95 2.55 3.4695(16) 162.3 2 yes
C11 H11 O23 0.95 2.51 3.4190(16) 160.4 1_545 yes
C17 H17B O25 0.99 2.50 3.4101(17) 152.8 4_566 yes
O20 H20 S22 0.84 2.78 3.5641(9) 156.7 . yes
O20 H20 O23 0.84 1.73 2.5149(13) 154.2 . yes

_refine_diff_density_max         0.489
_refine_diff_density_min         -0.255
_refine_diff_density_rms         0.062

_shelx_res_file                  
;
TITL shelx_a.res in P2(1)/c
    shelx_a.res
    created by SHELXL-2019/2 at 11:17:54 on 13-Dec-2022
REM Old TITL 220117
REM SHELXT solution in P2(1)/c
REM R1 0.098,  Rweak 0.002,  Alpha 0.018,  Orientation a'=c, b'=-b, c'=a
REM Formula found by SHELXT:  C24 N O6 S
CELL  1.54186  18.4650   6.8851  17.3870   90  98.785   90
ZERR    4   0.0003   0.0001   0.0003    0    0.001    0
LATT  1
SYMM -X, 1/2+Y, 1/2-Z
SFAC C H N O S
UNIT 96 108 4 24 4
L.S. 10
BOND $H
HTAB
EQIV $1 x, -y+1/2, z-1/2
HTAB C1 O23_$1
EQIV $2 -x, y+1/2, -z+1/2
HTAB C3 O18_$2
EQIV $3 x, y-1, z
HTAB C11 O23_$3
EQIV $4 x, -y+1/2, z+1/2
HTAB C17 O25_$4
HTAB O20 S22
HTAB O20 O23
CONF
ACTA
SIZE 0.170 0.119 0.101
TEMP -180
LIST 4
FMAP 2
PLAN 20
WGHT    0.051500    0.757900
FVAR       0.32240
C1    1    0.058868   -0.283250    0.325588    11.00000    0.02569    0.01867 =
         0.01715   -0.00294    0.00090   -0.00193
AFIX  23
H1A   2    0.015477   -0.369525    0.319528    11.00000   -1.20000
H1B   2    0.094005   -0.334356    0.292914    11.00000   -1.20000
AFIX   0
C2    1    0.052354    0.291322    0.452192    11.00000    0.02083    0.01589 =
         0.01837    0.00104    0.00352    0.00054
AFIX  43
H2    2    0.042471    0.424521    0.460372    11.00000   -1.20000
AFIX   0
C6    1    0.101581   -0.018123    0.504175    11.00000    0.01696    0.01730 =
         0.01505    0.00247    0.00099   -0.00162
AFIX  43
H6    2    0.124673   -0.096669    0.545743    11.00000   -1.20000
AFIX   0
C3    1    0.032161    0.212814    0.377613    11.00000    0.02454    0.01988 =
         0.01471    0.00482   -0.00002    0.00071
AFIX  43
H3    2    0.008931    0.288867    0.335324    11.00000   -1.20000
AFIX   0
C4    1    0.047790    0.020624    0.369181    11.00000    0.01959    0.01965 =
         0.01354   -0.00029    0.00198   -0.00464
C5    1    0.081300   -0.091814    0.430993    11.00000    0.01707    0.01319 =
         0.01886    0.00071    0.00296   -0.00288
C7    1    0.086493    0.181111    0.515034    11.00000    0.01396    0.01810 =
         0.01529    0.00081    0.00303   -0.00296
C8    1    0.107289    0.278531    0.589650    11.00000    0.01554    0.01782 =
         0.01846   -0.00096    0.00415   -0.00095
AFIX  43
H8    2    0.097205    0.413689    0.590981    11.00000   -1.20000
AFIX   0
C9    1    0.139215    0.197581    0.656796    11.00000    0.01677    0.01744 =
         0.01747   -0.00195    0.00260   -0.00070
AFIX  43
H9    2    0.148226    0.061685    0.658245    11.00000   -1.20000
AFIX   0
C10   1    0.160187    0.309783    0.726512    11.00000    0.01584    0.01867 =
         0.01805   -0.00172    0.00541   -0.00060
AFIX  43
H10   2    0.146747    0.442977    0.726444    11.00000   -1.20000
AFIX   0
C11   1    0.198058    0.233461    0.791729    11.00000    0.02006    0.01737 =
         0.01702   -0.00053    0.00286    0.00009
AFIX  43
H11   2    0.209840    0.099130    0.791957    11.00000   -1.20000
AFIX   0
C12   1    0.221946    0.345572    0.861940    11.00000    0.01421    0.01903 =
         0.01748   -0.00001    0.00440   -0.00025
C13   1    0.277420    0.371601    0.998964    11.00000    0.02204    0.02750 =
         0.01421   -0.00376    0.00076    0.00038
AFIX  23
H13A  2    0.255448    0.331088    1.044927    11.00000   -1.20000
H13B  2    0.268497    0.512334    0.990543    11.00000   -1.20000
AFIX   0
C14   1    0.359712    0.330584    1.012615    11.00000    0.01994    0.03835 =
         0.02031   -0.00184    0.00105   -0.00065
AFIX  23
H14A  2    0.382024    0.385922    0.969186    11.00000   -1.20000
H14B  2    0.382371    0.395147    1.061266    11.00000   -1.20000
AFIX   0
C15   1    0.375689    0.113771    1.018548    11.00000    0.02477    0.04239 =
         0.02416    0.00756    0.00477    0.00836
AFIX  23
H15A  2    0.362486    0.063841    1.067973    11.00000   -1.20000
H15B  2    0.428851    0.092382    1.019607    11.00000   -1.20000
AFIX   0
C16   1    0.333229    0.000459    0.950592    11.00000    0.04475    0.02448 =
         0.02535    0.00586    0.00859    0.01046
AFIX  23
H16A  2    0.352462    0.033069    0.902060    11.00000   -1.20000
H16B  2    0.340092   -0.140606    0.960058    11.00000   -1.20000
AFIX   0
C17   1    0.251863    0.049640    0.941240    11.00000    0.03684    0.02184 =
         0.02037    0.00453    0.00045   -0.00376
AFIX  23
H17A  2    0.224933   -0.020462    0.895974    11.00000   -1.20000
H17B  2    0.231495    0.010272    0.988354    11.00000   -1.20000
AFIX   0
O18   4    0.037377   -0.089306    0.302043    11.00000    0.03468    0.01867 =
         0.01390   -0.00146   -0.00107   -0.00292
O19   4    0.092375   -0.276846    0.405577    11.00000    0.03377    0.01536 =
         0.01773   -0.00189   -0.00208   -0.00092
C29   1    0.455140    0.372489    0.822123    11.00000    0.01916    0.02824 =
         0.02489    0.00776    0.00898    0.00526
C30   1    0.403141    0.290664    0.764973    11.00000    0.02391    0.01860 =
         0.02873    0.00281    0.01141    0.00284
AFIX  43
H30   2    0.405760    0.155938    0.753928    11.00000   -1.20000
AFIX   0
C31   1    0.347334    0.401881    0.723596    11.00000    0.01949    0.02024 =
         0.01948    0.00017    0.00702   -0.00142
AFIX  43
H31   2    0.311833    0.343091    0.685355    11.00000   -1.20000
AFIX   0
C32   1    0.514099    0.249357    0.868467    11.00000    0.02614    0.03924 =
         0.03365    0.01038    0.00576    0.01102
AFIX 137
H32A  2    0.511514    0.116967    0.847526    11.00000   -1.50000
H32B  2    0.506707    0.246210    0.923081    11.00000   -1.50000
H32C  2    0.562299    0.305072    0.864836    11.00000   -1.50000
AFIX   0
O20   4    0.222399    0.535541    0.862151    11.00000    0.02473    0.01829 =
         0.01454   -0.00120    0.00344    0.00056
AFIX 147
H20   2    0.220333    0.576453    0.816353    11.00000   -1.50000
AFIX   0
N21   3    0.243977    0.261060    0.929427    11.00000    0.02089    0.02081 =
         0.01429    0.00021    0.00075   -0.00153
S22   5    0.271738    0.744937    0.689978    11.00000    0.02020    0.01735 =
         0.01584    0.00176    0.00227    0.00196
O23   4    0.218391    0.755524    0.746109    11.00000    0.02236    0.01853 =
         0.02271    0.00326    0.00625    0.00480
O24   4    0.302127    0.933972    0.678546    11.00000    0.02798    0.02132 =
         0.03446    0.01027    0.00462    0.00068
O25   4    0.241079    0.643218    0.619786    11.00000    0.03351    0.03415 =
         0.01956   -0.00485   -0.00280    0.00660
C26   1    0.344023    0.599724    0.738740    11.00000    0.01797    0.01828 =
         0.01619    0.00126    0.00560    0.00208
C27   1    0.396212    0.684332    0.795223    11.00000    0.02464    0.01882 =
         0.02291   -0.00154    0.00377    0.00031
AFIX  43
H27   2    0.394217    0.819574    0.805526    11.00000   -1.20000
AFIX   0
C28   1    0.450868    0.571484    0.836248    11.00000    0.02139    0.03008 =
         0.02250    0.00016    0.00050   -0.00132
AFIX  43
H28   2    0.486130    0.630344    0.874715    11.00000   -1.20000
REM #####
AFIX   0
HKLF 4


REM  shelx_a.res in P2(1)/c
REM wR2 = 0.0923, GooF = S = 1.105, Restrained GooF = 1.105 for all data
REM R1 = 0.0346 for 3663 Fo > 4sig(Fo) and 0.0363 for all 3946 data
REM 291 parameters refined using 0 restraints

END

WGHT      0.0515      0.7574

REM Instructions for potential hydrogen bonds
HTAB C1 O23_$1
HTAB C3 O18_$2
HTAB C11 O23_$3
HTAB C17 O25_$4
HTAB O20 S22
HTAB O20 O23

REM Highest difference peak  0.489,  deepest hole -0.255,  1-sigma level  0.062
Q1    1   0.3130  0.6669  0.7165  11.00000  0.05    0.49
Q2    1   0.0603 -0.0335  0.4000  11.00000  0.05    0.34
Q3    1   0.0421 -0.0237  0.3353  11.00000  0.05    0.32
Q4    1   0.0569  0.1237  0.3704  11.00000  0.05    0.29
Q5    1   0.0833  0.0755  0.5162  11.00000  0.05    0.29
Q6    1   0.3492  0.5244  0.7259  11.00000  0.05    0.29
Q7    1   0.3706  0.3359  0.7601  11.00000  0.05    0.29
Q8    1   0.3201  0.3488  1.0003  11.00000  0.05    0.28
Q9    1   0.2722  0.7169  0.6127  11.00000  0.05    0.28
Q10   1   0.0529  0.2397  0.4158  11.00000  0.05    0.28
Q11   1   0.0851  0.2397  0.4813  11.00000  0.05    0.28
Q12   1   0.1543  0.2502  0.6957  11.00000  0.05    0.28
Q13   1   0.1059 -0.0470  0.4610  11.00000  0.05    0.28
Q14   1   0.1018  0.2131  0.6276  11.00000  0.05    0.27
Q15   1   0.0736 -0.2844  0.3701  11.00000  0.05    0.27
Q16   1   0.1974  0.2848  0.7551  11.00000  0.05    0.27
Q17   1   0.3601  0.6360  0.7667  11.00000  0.05    0.26
Q18   1   0.2062  0.2840  0.8239  11.00000  0.05    0.25
Q19   1   0.2934  0.0492  0.9381  11.00000  0.05    0.25
Q20   1   0.0925  0.2173  0.5535  11.00000  0.05    0.25
;
_shelx_res_checksum              97145

_shelx_hkl_file                  
;
   2   0   0 1183.26   56.23
   2   0   0 1219.76   58.71
   2   0   0 1148.47   54.11
   2   0   0 1309.94   61.90
   2   0   0 1189.64   57.17
   2   0   0 1363.90   65.51
   2   0   0 1274.27   59.59
  -2   0   0 1252.19   58.34
  -2   0   0 1242.89   58.78
  -2   0   0 1368.70   65.58
  -2   0   0 1211.88   57.53
  -2   0   0 1282.95   60.29
  -2   0   0 1217.18   57.01
  -2   0   0 1275.82   61.21
  -2   0   0 1172.59   56.09
   3   0   0  517.54   19.74
   3   0   0  516.22   19.59
   3   0   0  483.88   17.54
   3   0   0  506.87   18.16
   3   0   0  508.83   19.10
   3   0   0  463.67   18.55
   3   0   0  467.99   17.57
  -3   0   0  463.55   17.63
  -3   0   0  485.05   18.49
  -3   0   0  482.15   17.54
  -3   0   0  495.26   18.18
  -3   0   0  465.87   18.60
  -3   0   0  477.15   17.87
  -3   0   0  460.55   17.12
   4   0   0  420.54   17.82
   4   0   0  441.86   16.88
   4   0   0  453.75   17.21
   4   0   0  445.07   17.61
   4   0   0  473.61   17.26
   4   0   0  414.61   16.85
  -4   0   0  470.19   18.03
  -4   0   0  420.94   16.19
  -4   0   0  488.74   17.45
  -4   0   0  423.82   16.81
  -4   0   0  467.18   17.30
  -4   0   0  484.02   17.63
  -4   0   0  408.87   16.19
   5   0   0  127.65    4.16
   5   0   0  131.56    4.34
   5   0   0  133.22    4.25
   5   0   0  131.87    5.34
   5   0   0  135.96    3.94
   5   0   0  139.85    4.91
  -5   0   0  128.19    3.80
  -5   0   0  133.92    4.41
  -5   0   0  132.04    3.73
  -5   0   0  130.52    4.25
  -5   0   0  131.38    4.39
  -5   0   0  132.84    4.23
  -5   0   0  132.91    4.53
  -5   0   0  133.59    5.31
   6   0   0 2415.81  144.76
   6   0   0 2321.60  142.68
   6   0   0 2104.62  133.93
   6   0   0 2429.70  149.32
   6   0   0 2338.46  143.23
   6   0   0 2440.10  151.56
   6   0   0 2335.58  143.70
  -6   0   0 2464.14  150.26
  -6   0   0 2452.40  146.22
  -6   0   0 2369.29  142.90
  -6   0   0 2381.09  144.33
  -6   0   0 2270.47  141.39
  -6   0   0 2470.39  151.61
  -6   0   0 2353.45  145.45
   7   0   0 1356.85   73.00
   7   0   0 1466.03   77.53
   7   0   0 1464.14   80.74
   7   0   0 1436.30   76.98
   7   0   0 1433.74   77.10
   7   0   0 1463.00   81.16
   7   0   0 1411.97   73.13
   7   0   0 1449.13   76.91
  -7   0   0 1347.36   74.90
  -7   0   0 1339.75   72.28
  -7   0   0 1473.27   79.55
  -7   0   0 1383.28   72.29
  -7   0   0 1360.46   72.62
  -7   0   0 1404.88   74.41
  -7   0   0 1479.03   75.92
   8   0   0  192.09    6.19
   8   0   0  175.99    6.54
   8   0   0  183.78    7.32
   8   0   0  198.77    6.85
   8   0   0  183.17    6.90
   8   0   0  183.21    6.85
   8   0   0  192.59    6.78
  -8   0   0  180.78    6.77
  -8   0   0  184.58    5.81
  -8   0   0  194.47    6.92
  -8   0   0  191.01    6.32
  -8   0   0  186.33    6.44
  -8   0   0  182.95    7.11
  -8   0   0  182.58    6.96
   9   0   0    2.43    0.45
   9   0   0    2.20    0.56
   9   0   0    2.03    0.36
   9   0   0    2.06    0.21
   9   0   0    1.63    0.40
   9   0   0    1.93    0.43
  -9   0   0    2.53    0.19
  -9   0   0    2.15    0.47
  -9   0   0    2.32    0.71
  -9   0   0    2.67    0.50
  -9   0   0    2.52    0.85
  -9   0   0    2.22    0.29
  -9   0   0    2.50    0.24
  10   0   0  183.38    6.84
  10   0   0  173.80    7.08
  10   0   0  176.42    6.73
  10   0   0  166.76    6.38
  10   0   0  169.15    5.55
  10   0   0  154.04    5.88
  10   0   0  184.96    6.77
 -10   0   0  175.82    5.53
 -10   0   0  136.97    5.92
 -10   0   0  159.32    6.49
 -10   0   0  164.28    6.32
 -10   0   0  161.07    7.10
 -10   0   0  169.59    6.52
 -10   0   0  170.09    7.39
 -10   0   0  167.59    5.74
  11   0   0    0.31    0.35
  11   0   0    0.28    0.52
  11   0   0    0.45    0.28
  11   0   0    0.26    0.43
  11   0   0    0.59    0.26
  11   0   0    0.64    0.33
 -11   0   0    0.29    0.35
 -11   0   0    0.50    0.35
 -11   0   0    0.29    0.33
 -11   0   0    0.50    0.36
 -11   0   0    0.28    0.40
  12   0   0   33.24    1.56
  12   0   0   31.54    1.70
  12   0   0   29.58    2.29
 -12   0   0   32.27    1.91
 -12   0   0   31.94    1.75
 -12   0   0   30.55    1.73
  13   0   0    9.85    0.90
  13   0   0    9.59    1.01
  13   0   0    8.76    1.20
  13   0   0    9.80    0.99
 -13   0   0   11.52    1.16
 -13   0   0    9.82    1.06
  14   0   0   -0.05    0.33
  14   0   0    0.83    0.43
  14   0   0   -0.03    0.66
 -14   0   0    0.17    0.45
 -14   0   0    0.71    0.49
  15   0   0    9.28    1.30
  15   0   0    8.95    1.13
  15   0   0    8.28    1.08
 -15   0   0    7.89    1.82
  16   0   0  378.44   18.75
  16   0   0  375.82   17.96
  16   0   0  364.49   17.99
 -16   0   0  350.23   17.31
  17   0   0   44.15    2.78
  17   0   0   45.39    2.69
  17   0   0   45.84    3.05
 -17   0   0   44.15    2.76
  18   0   0   70.18    3.92
  18   0   0   60.90    3.44
  18   0   0   63.79    4.35
 -18   0   0   59.94    4.53
  19   0   0    0.87    0.64
  19   0   0    0.35    0.76
  19   0   0    0.85    0.56
 -19   0   0    0.43    0.56
  20   0   0   25.35    1.65
  20   0   0   28.50    2.01
  20   0   0   27.86    1.87
 -20   0   0   26.94    1.84
  21   0   0    0.59    0.49
  21   0   0    0.40    0.26
  21   0   0    0.52    0.43
 -21   0   0    0.61    0.45
   0   1   0   -0.02    0.09
   0   1   0    0.49    0.09
   0  -1   0    0.03    0.07
   0  -1   0    0.24    0.07
   0   1   0    0.21    0.07
   0  -1   0    0.00    0.09
   0   1   0    0.12    0.10
   0  -1   0    0.02    0.14
   0  -1   0   -0.02    0.09
   0   1   0    0.00    0.16
   0  -1   0    0.10    0.03
   0  -1   0    0.02    0.07
   0   1   0    0.42    0.09
   1   1   0   28.23    0.73
   1  -1   0   28.54    0.73
   1   1   0   27.29    0.85
   1  -1   0   28.83    0.88
   1   1   0   26.72    0.71
   1  -1   0   28.44    0.71
   1  -1   0   28.99    0.75
   1   1   0   27.00    0.52
   1  -1   0   27.93    0.69
   1   1   0   27.59    0.82
   1   1   0   28.07    0.54
   1  -1   0   28.45    0.69
   1  -1   0   29.58    0.49
   1   1   0   28.31    0.99
   1   1   0   28.82    0.88
   1  -1   0   27.46    0.85
   1  -1   0   28.78    0.49
   1   1   0   30.19    0.68
  -1  -1   0   30.34    0.71
  -1   1   0   32.10    0.95
  -1   1   0   27.79    0.69
  -1  -1   0   28.80    0.78
  -1  -1   0   28.21    0.82
  -1  -1   0   27.32    1.11
  -1  -1   0   28.83    0.75
  -1   1   0   29.29    0.78
  -1   1   0   29.37    0.88
  -1   1   0   26.77    0.69
  -1  -1   0   27.12    0.87
  -1  -1   0   28.07    0.75
  -1   1   0   28.16    0.76
  -1   1   0   28.76    0.69
   2  -1   0   53.50    1.23
   2   1   0   51.67    1.67
   2   1   0   55.36    1.54
   2  -1   0   52.12    1.25
   2   1   0   54.09    1.32
   2  -1   0   52.98    1.98
   2  -1   0   58.03    1.93
   2   1   0   50.31    1.58
   2   1   0   53.70    1.60
   2   1   0   56.02    1.21
   2   1   0   51.25    2.12
   2  -1   0   53.50    1.72
   2   1   0   54.65    1.61
   2   1   0   52.20    1.28
   2  -1   0   51.61    1.16
   2  -1   0   53.66    1.54
  -2   1   0   53.78    1.21
  -2  -1   0   52.46    1.96
  -2   1   0   56.00    1.25
  -2  -1   0   55.76    1.39
  -2   1   0   53.63    1.82
  -2  -1   0   51.87    1.68
  -2  -1   0   54.03    1.21
  -2   1   0   55.81    1.15
  -2  -1   0   55.46    2.03
  -2  -1   0   52.00    1.70
  -2   1   0   53.57    1.70
  -2   1   0   55.90    1.61
  -2   1   0   53.87    1.72
  -2   1   0   52.98    1.60
   3  -1   0  518.77   17.92
   3   1   0  471.06   18.68
   3  -1   0  513.13   18.55
   3   1   0  492.16   18.67
   3   1   0  500.50   18.55
   3  -1   0  485.08   16.98
   3  -1   0  467.28   19.62
   3   1   0  481.26   19.78
   3   1   0  471.15   18.88
   3  -1   0  575.61   20.11
   3  -1   0  497.05   19.83
   3   1   0  482.91   19.08
   3   1   0  459.18   18.29
   3  -1   0  489.66   19.08
   3  -1   0  463.36   18.55
  -3   1   0  449.24   18.11
  -3  -1   0  527.71   17.92
  -3  -1   0  497.38   20.58
  -3   1   0  538.17   18.88
  -3  -1   0  487.96   19.24
  -3   1   0  471.11   18.82
  -3  -1   0  496.67   19.60
  -3   1   0  453.89   18.27
  -3  -1   0  497.22   18.44
  -3   1   0  462.11   18.41
  -3   1   0  470.06   17.12
  -3  -1   0  485.15   16.66
  -3   1   0  493.56   19.22
  -3  -1   0  466.93   18.32
   4   1   0  231.44    8.02
   4   1   0  238.97    7.63
   4  -1   0  271.83    7.62
   4  -1   0  236.49    8.43
   4   1   0  229.60    7.82
   4   1   0  240.72    8.50
   4  -1   0  241.72    8.43
   4  -1   0  245.71    8.61
   4  -1   0  239.17    6.87
   4   1   0  225.17    7.89
   4   1   0  243.10    7.67
   4   1   0  217.49    7.72
   4  -1   0  242.64    7.67
   4  -1   0  224.93    8.83
  -4   1   0  240.15    7.60
  -4   1   0  233.54    8.52
  -4  -1   0  226.67    8.02
  -4  -1   0  222.85    8.31
  -4  -1   0  250.05    9.59
  -4  -1   0  244.64    8.59
  -4   1   0  223.73    8.76
  -4   1   0  227.22    8.76
  -4   1   0  217.61    7.63
  -4  -1   0  244.19    8.38
  -4  -1   0  252.19    7.18
  -4   1   0  273.21    7.69
  -4   1   0  214.35    7.72
   5  -1   0  773.30   38.01
   5   1   0  886.82   41.81
   5  -1   0  893.15   41.83
   5   1   0  914.68   42.85
   5   1   0  876.30   39.52
   5   1   0  825.97   37.18
   5   1   0  948.70   43.70
   5   1   0  889.56   41.08
   5  -1   0  900.28   41.85
   5  -1   0  890.96   40.01
   5  -1   0  869.60   36.62
   5  -1   0  885.48   40.60
   5  -1   0  915.46   43.79
   5   1   0  914.99   42.54
  -5   1   0  894.03   41.76
  -5   1   0  877.08   41.50
  -5  -1   0  866.90   40.06
  -5  -1   0  944.48   43.36
  -5   1   0  925.73   43.16
  -5   1   0  848.94   35.39
  -5   1   0  914.23   43.01
  -5  -1   0  884.16   41.15
  -5   1   0  981.40   41.19
  -5  -1   0  847.94   40.02
  -5   1   0  851.16   38.81
  -5  -1   0  880.53   37.32
  -5  -1   0  883.35   41.46
  -5  -1   0  852.19   40.02
   6   1   0  160.17    4.72
   6   1   0  162.72    6.32
   6  -1   0  183.48    6.99
   6   1   0  165.20    5.60
   6   1   0  171.30    5.95
   6  -1   0  163.58    6.07
   6   1   0  158.54    5.90
   6  -1   0  160.60    5.45
   6  -1   0  172.15    5.90
   6   1   0  170.42    5.36
   6   1   0  172.92    6.77
   6  -1   0  163.57    4.39
   6  -1   0  177.50    6.33
   6   1   0  165.60    5.27
   6  -1   0  170.00    5.48
  -6  -1   0  174.71    6.19
  -6   1   0  155.22    5.40
  -6  -1   0  171.32    6.28
  -6   1   0  166.53    4.53
  -6   1   0  167.78    5.92
  -6   1   0  165.08    5.79
  -6  -1   0  165.65    4.75
  -6  -1   0  159.11    5.79
  -6  -1   0  178.23    6.05
  -6  -1   0  165.27    5.67
  -6   1   0  171.13    4.51
  -6  -1   0  181.33    5.99
  -6   1   0  173.35    6.04
  -6   1   0  179.39    6.42
   7   1   0   30.24    1.11
   7  -1   0   34.33    1.34
   7   1   0   32.44    1.28
   7   1   0   31.44    1.41
   7   1   0   29.55    1.28
   7  -1   0   34.33    1.56
   7   1   0   33.15    1.18
   7  -1   0   29.23    1.04
   7   1   0   28.33    0.75
   7  -1   0   32.98    1.37
   7   1   0   30.93    1.01
   7  -1   0   30.73    1.58
   7  -1   0   33.59    1.58
   7   1   0   29.79    1.01
  -7   1   0   31.82    1.75
  -7  -1   0   30.64    1.27
  -7  -1   0   29.72    1.35
  -7  -1   0   30.83    1.93
  -7   1   0   30.38    1.06
  -7  -1   0   31.14    1.09
  -7   1   0   28.04    2.01
  -7   1   0   29.68    0.69
  -7  -1   0   28.54    1.21
  -7  -1   0   30.45    0.83
  -7   1   0   30.46    1.32
  -7  -1   0   31.58    1.20
  -7   1   0   29.13    0.64
   8   1   0   21.08    1.60
   8  -1   0   22.95    1.15
   8   1   0   21.77    0.94
   8   1   0   18.13    0.75
   8  -1   0   22.38    1.32
   8   1   0   20.99    1.11
   8  -1   0   22.94    0.99
   8  -1   0   23.39    1.53
   8  -1   0   21.48    0.88
   8   1   0   22.24    1.21
   8   1   0   20.09    0.61
   8   1   0   22.52    1.21
   8  -1   0   21.93    1.32
   8   1   0   20.42    0.83
  -8  -1   0   21.04    1.16
  -8   1   0   22.12    1.28
  -8  -1   0   21.58    0.97
  -8   1   0   20.19    0.45
  -8   1   0   21.04    0.52
  -8  -1   0   21.06    0.57
  -8  -1   0   20.45    1.04
  -8   1   0   22.42    1.63
  -8   1   0   21.13    1.04
  -8   1   0   20.12    0.85
  -8  -1   0   19.36    1.01
  -8  -1   0   23.58    0.92
  -8   1   0   22.48    1.11
  -8  -1   0   20.44    1.13
   9  -1   0   84.91    3.61
   9   1   0   80.83    2.76
   9   1   0   79.29    2.95
   9   1   0   81.25    3.17
   9  -1   0   79.06    3.45
   9   1   0   83.50    3.21
   9  -1   0   80.92    3.12
   9  -1   0   89.35    3.28
   9   1   0   78.07    2.65
   9  -1   0   80.26    2.81
   9  -1   0   77.13    2.86
   9   1   0   84.80    2.91
   9   1   0   78.59    3.23
   9   1   0   69.52    2.20
  -9  -1   0   85.13    2.76
  -9   1   0   76.84    3.05
  -9   1   0   80.92    3.19
  -9   1   0   83.07    3.11
  -9  -1   0   78.52    2.97
  -9  -1   0   69.85    2.79
  -9  -1   0   76.63    3.16
  -9   1   0   79.96    3.38
  -9  -1   0   75.05    3.09
  -9   1   0   77.60    2.97
  -9  -1   0   76.91    2.76
  10  -1   0   63.88    2.53
  10   1   0   62.91    2.71
  10   1   0   70.26    2.53
  10  -1   0   68.91    2.98
  10   1   0   68.03    2.90
  10  -1   0   76.02    2.85
  10   1   0   68.01    2.36
  10   1   0   67.49    2.85
  10  -1   0   74.90    3.04
  10  -1   0   61.35    3.89
  10  -1   0   72.42    3.26
  10   1   0   66.66    2.71
  10   1   0   65.46    2.60
 -10   1   0   65.41    2.76
 -10   1   0   64.09    2.57
 -10  -1   0   60.37    2.74
 -10   1   0   64.02    2.97
 -10   1   0   66.27    2.62
 -10  -1   0   70.25    3.64
 -10  -1   0   71.13    2.38
 -10   1   0   69.92    2.57
 -10  -1   0   65.37    2.86
 -10  -1   0   61.85    2.60
  11   1   0    6.78    0.80
  11   1   0    6.63    0.50
  11   1   0    7.27    0.73
  11   1   0    6.59    1.25
  11   1   0    6.35    0.78
  11  -1   0    7.03    1.49
  11   1   0    6.45    0.54
  11  -1   0    6.40    0.61
  11  -1   0    6.73    0.66
  11  -1   0    7.56    1.02
  11  -1   0    6.63    0.69
  11  -1   0    7.49    0.82
  11   1   0    5.83    0.82
 -11  -1   0    6.49    0.82
 -11   1   0    6.59    0.90
 -11   1   0    5.99    1.04
 -11  -1   0    6.14    0.75
 -11  -1   0    7.06    0.47
 -11   1   0    6.23    0.66
 -11   1   0    6.35    0.59
 -11   1   0    6.26    0.80
 -11  -1   0    6.25    0.56
 -11  -1   0    6.32    0.83
  12   1   0    0.19    0.31
  12  -1   0    0.29    0.28
  12   1   0    0.35    0.23
  12   1   0    0.43    0.40
  12  -1   0    0.31    0.36
  12   1   0    0.38    0.40
  12   1   0    0.43    0.38
  12   1   0    0.28    0.42
  12  -1   0    0.35    0.29
  12  -1   0    0.33    0.33
 -12   1   0    0.29    0.29
 -12   1   0    0.17    0.38
 -12   1   0    0.19    0.33
 -12   1   0    0.26    0.28
 -12  -1   0    0.54    0.36
 -12   1   0    0.29    0.69
 -12  -1   0    0.26    0.17
 -12  -1   0    0.35    0.24
  13  -1   0    3.89    0.68
  13   1   0    3.47    0.80
  13  -1   0    3.85    0.64
  13   1   0    3.31    0.76
  13  -1   0    3.28    0.90
  13   1   0    2.97    0.75
 -13   1   0    3.82    0.87
 -13   1   0    2.59    0.90
 -13   1   0    3.71    0.78
 -13  -1   0    2.98    0.73
  14  -1   0   39.90    2.22
  14   1   0   40.08    3.42
  14  -1   0   41.71    2.10
  14  -1   0   46.43    2.38
  14   1   0   41.12    3.47
  14   1   0   43.11    2.50
 -14   1   0   41.93    2.69
 -14  -1   0   41.31    3.30
 -14   1   0   40.08    3.31
  15  -1   0   46.22    2.53
  15   1   0   44.12    2.72
  15   1   0   44.45    2.74
  15  -1   0   45.11    2.32
  15  -1   0   44.86    2.48
  15   1   0   47.95    2.79
 -15   1   0   44.07    2.74
 -15  -1   0   42.82    2.60
  16   1   0   26.86    2.98
  16   1   0   26.02    2.06
  16  -1   0   25.80    1.79
  16   1   0   26.73    2.05
  16  -1   0   26.42    1.96
  16  -1   0   26.96    2.31
 -16  -1   0   24.95    1.96
 -16   1   0   25.87    2.98
  17  -1   0   20.28    1.96
  17   1   0   18.88    2.57
  17  -1   0   18.72    1.53
  17  -1   0   18.01    2.39
  17   1   0   17.38    1.79
  17   1   0   18.30    1.77
 -17  -1   0   17.89    1.65
 -17   1   0   18.58    1.73
  18   1   0   11.50    1.41
  18   1   0   11.55    1.39
  18  -1   0   11.83    1.37
  18  -1   0   11.64    2.50
  18   1   0   11.14    1.44
 -18   1   0   11.36    1.44
 -18  -1   0   11.76    1.98
  19   1   0  128.80    6.11
  19  -1   0  114.59    5.67
  19   1   0  125.47    5.85
  19  -1   0  126.47    6.25
  19   1   0  125.52    7.48
 -19   1   0  116.43    7.08
 -19  -1   0  113.65    6.56
  20   1   0    0.26    0.45
  20   1   0    0.38    0.45
  20  -1   0    0.10    0.52
  20   1   0    0.12    0.40
  20  -1   0    0.35    0.38
 -20  -1   0    0.07    0.61
 -20   1   0    0.35    0.45
  21  -1   0   13.88    1.32
  21   1   0   13.19    1.60
  21   1   0   12.94    1.18
  21  -1   0   12.49    1.54
  21   1   0   12.89    1.01
 -21   1   0   12.34    1.18
 -21  -1   0   10.77    1.56
   0  -2   0 2586.14  158.61
   0   2   0 2625.38  162.30
   0   2   0 2602.52  160.74
   0   2   0 2560.79  153.16
   0  -2   0 2433.50  151.06
   0   2   0 2570.16  159.46
   0  -2   0 2455.33  147.28
   0  -2   0 2498.54  154.65
   0  -2   0 2510.76  149.41
   0   2   0 2641.59  163.03
   0   2   0 2409.01  143.53
   0  -2   0 2553.28  157.84
   0  -2   0 2437.58  151.98
   0   2   0 2580.12  160.37
   1   2   0  157.06    4.98
   1  -2   0  154.37    4.60
   1   2   0  167.25    5.27
   1  -2   0  158.78    4.88
   1   2   0  154.81    5.19
   1   2   0  153.14    5.08
   1  -2   0  155.52    5.12
   1  -2   0  159.25    4.98
   1  -2   0  148.99    5.07
   1   2   0  158.31    5.64
   1   2   0  175.19    4.48
   1   2   0  154.53    4.58
   1  -2   0  152.38    5.08
   1  -2   0  157.15    4.98
   1   2   0  162.91    4.98
  -1  -2   0  149.72    4.46
  -1   2   0  160.60    5.31
  -1  -2   0  157.44    5.10
  -1   2   0  148.58    4.53
  -1   2   0  173.68    5.69
  -1   2   0  158.03    5.00
  -1  -2   0  157.23    4.77
  -1   2   0  162.66    5.41
  -1  -2   0  147.62    4.84
  -1  -2   0  157.37    4.94
  -1  -2   0  152.60    5.52
  -1   2   0  163.69    5.24
  -1  -2   0  161.64    5.34
   2   2   0   16.64    0.87
   2   2   0   15.35    0.78
   2  -2   0   16.00    0.76
   2   2   0   15.72    0.57
   2  -2   0   16.36    0.61
   2  -2   0   15.08    0.49
   2   2   0   15.56    0.45
   2   2   0   16.60    0.42
   2   2   0   15.39    0.73
   2   2   0   16.22    0.78
   2  -2   0   14.54    0.50
   2   2   0   15.51    0.57
   2  -2   0   14.80    0.50
   2   2   0   15.11    0.31
   2  -2   0   15.34    0.56
  -2  -2   0   17.51    0.73
  -2   2   0   15.54    0.68
  -2  -2   0   15.39    0.78
  -2   2   0   15.34    0.73
  -2  -2   0   15.82    0.69
  -2   2   0   14.52    0.50
  -2  -2   0   16.27    0.61
  -2  -2   0   14.57    0.76
  -2   2   0   16.10    0.80
  -2   2   0   15.42    0.61
  -2   2   0   15.61    1.15
  -2   2   0   16.08    0.66
  -2  -2   0   14.59    0.42
  -2  -2   0   15.20    0.57
   3   2   0  330.08   12.54
   3  -2   0  351.23   11.92
   3   2   0  353.37   12.82
   3   2   0  323.18   12.47
   3   2   0  358.97   12.13
   3  -2   0  315.98   11.61
   3  -2   0  334.23   12.89
   3   2   0  330.40   12.70
   3   2   0  355.79   13.57
   3  -2   0  306.80   10.70
   3  -2   0  344.47   13.93
   3  -2   0  351.35   13.45
   3   2   0  370.85   12.02
   3  -2   0  311.45   11.52
   3  -2   0  345.94   12.63
   3   2   0  343.67   11.55
   3   2   0  342.54   12.18
  -3   2   0  356.14   12.09
  -3  -2   0  353.04   13.05
  -3   2   0  338.93   12.60
  -3  -2   0  361.12   12.63
  -3   2   0  359.63   12.39
  -3   2   0  320.87   11.88
  -3  -2   0  327.85   12.73
  -3  -2   0  319.83   11.95
  -3  -2   0  329.13   12.11
  -3  -2   0  365.61   11.92
  -3   2   0  317.64   12.32
  -3   2   0  326.61   12.68
  -3   2   0  332.32   12.60
  -3  -2   0  327.50   12.65
   4  -2   0   67.49    2.12
   4   2   0   68.11    2.31
   4   2   0   68.36    2.43
   4   2   0   70.39    2.22
   4  -2   0   71.96    2.60
   4  -2   0   68.44    2.24
   4   2   0   69.36    2.17
   4  -2   0   63.41    1.73
   4  -2   0   75.83    2.64
   4  -2   0   69.59    1.61
   4   2   0   67.19    2.39
   4  -2   0   71.15    2.29
   4   2   0   66.12    1.94
   4   2   0   71.72    2.48
   4  -2   0   66.13    1.35
   4   2   0   64.16    1.96
  -4   2   0   67.37    2.50
  -4  -2   0   71.76    1.46
  -4  -2   0   74.27    3.19
  -4   2   0   71.03    2.32
  -4   2   0   70.49    1.80
  -4  -2   0   72.00    2.00
  -4   2   0   64.23    1.56
  -4  -2   0   69.67    2.32
  -4  -2   0   67.31    2.67
  -4   2   0   69.22    2.29
  -4   2   0   69.74    2.52
  -4  -2   0   72.31    2.50
  -4  -2   0   70.04    1.42
  -4   2   0   68.23    2.50
   5   2   0    2.48    0.40
   5  -2   0    1.96    0.07
   5  -2   0    0.88    0.45
   5   2   0    2.29    0.21
   5   2   0    1.91    0.19
   5  -2   0    2.38    0.36
   5   2   0    2.69    0.40
   5  -2   0    1.79    0.35
   5  -2   0    2.39    0.43
   5   2   0    2.32    0.38
   5   2   0    1.75    0.19
   5   2   0    2.19    0.42
   5  -2   0    1.80    0.12
   5  -2   0    2.00    0.14
  -5  -2   0    0.52    0.36
  -5   2   0    2.55    0.43
  -5   2   0    1.86    0.57
  -5   2   0    1.89    0.05
  -5   2   0    1.91    0.35
  -5   2   0    2.06    0.31
  -5   2   0    2.17    0.43
  -5  -2   0    1.87    0.36
  -5  -2   0    2.10    0.35
  -5  -2   0    1.94    0.17
  -5   2   0    1.87    0.09
  -5   2   0    2.46    0.14
  -5  -2   0    2.39    0.69
  -5  -2   0    2.98    0.62
   6   2   0  442.33   18.67
   6   2   0  425.95   16.85
   6   2   0  466.12   19.60
   6   2   0  443.32   17.73
   6  -2   0  475.33   20.26
   6   2   0  454.11   17.87
   6   2   0  464.52   20.18
   6  -2   0  455.43   20.14
   6  -2   0  455.62   16.85
   6   2   0  457.34   18.29
   6   2   0  443.91   18.67
   6  -2   0  482.43   20.23
  -6   2   0  433.28   18.11
  -6   2   0  446.50   20.12
  -6  -2   0  480.62   20.04
  -6  -2   0  465.48   19.80
  -6  -2   0  439.90   18.34
  -6   2   0  472.07   19.93
  -6   2   0  455.01   19.36
  -6  -2   0  469.93   20.06
  -6   2   0  483.80   19.92
  -6  -2   0  447.40   18.93
  -6   2   0  459.94   17.07
   7   2   0    1.30    0.42
   7  -2   0    1.79    0.47
   7  -2   0    1.96    0.31
   7   2   0    1.67    0.40
   7   2   0    1.75    0.29
   7   2   0    2.53    0.31
   7   2   0    1.70    0.21
   7   2   0    1.98    0.45
   7  -2   0    1.82    0.50
   7  -2   0    1.73    0.16
   7  -2   0    2.41    0.47
   7   2   0    1.98    0.43
   7   2   0    2.01    0.45
  -7   2   0    1.68    0.16
  -7  -2   0    1.87    0.45
  -7   2   0    1.98    0.45
  -7  -2   0    2.08    0.40
  -7   2   0    1.82    0.40
  -7   2   0    3.30    0.76
  -7  -2   0    1.67    0.42
  -7   2   0    2.12    0.50
  -7  -2   0    2.03    0.40
  -7  -2   0    1.58    0.45
   8   2   0  179.44    6.80
   8   2   0  189.57    6.92
   8   2   0  174.12    6.44
   8   2   0  177.03    7.01
   8  -2   0  184.52    6.71
   8  -2   0  197.07    7.74
   8  -2   0  174.72    6.00
   8  -2   0  195.40    7.72
   8   2   0  188.91    7.60
   8   2   0  176.75    6.19
   8   2   0  186.45    6.51
   8   2   0  182.91    8.07
   8  -2   0  203.42    7.86
  -8   2   0  182.67    7.32
  -8  -2   0  186.64    7.41
  -8  -2   0  197.03    7.22
  -8  -2   0  180.59    7.04
  -8   2   0  179.27    6.18
  -8   2   0  182.63    7.96
  -8  -2   0  174.67    6.96
  -8   2   0  174.24    6.80
  -8  -2   0  177.12    6.77
  -8   2   0  186.62    7.41
   9  -2   0  331.02   12.82
   9   2   0  340.16   13.90
   9  -2   0  350.19   15.18
   9  -2   0  355.85   15.11
   9   2   0  315.23   14.38
   9  -2   0  316.97   12.91
   9   2   0  323.99   13.41
   9   2   0  348.92   14.14
   9   2   0  356.02   14.47
   9   2   0  306.12   12.63
   9   2   0  323.53   13.83
   9   2   0  320.40   12.72
   9  -2   0  388.22   17.00
  -9   2   0  311.09   12.16
  -9  -2   0  331.91   14.26
  -9   2   0  320.65   14.80
  -9  -2   0  331.07   14.16
  -9   2   0  326.13   14.45
  -9   2   0  331.97   14.38
  -9  -2   0  329.84   13.72
  -9   2   0  326.60   13.86
  -9  -2   0  376.11   14.97
  -9  -2   0  318.53   13.43
  10  -2   0   50.52    3.17
  10   2   0   48.18    2.48
  10   2   0   46.43    2.26
  10   2   0   46.44    2.31
  10  -2   0   46.81    1.94
  10   2   0   48.04    2.53
  10   2   0   50.78    2.12
  10  -2   0   51.98    2.41
  10  -2   0   50.36    2.57
  10   2   0   45.94    1.96
 -10  -2   0   47.47    1.89
 -10   2   0   47.47    2.24
 -10   2   0   45.37    2.81
 -10   2   0   48.70    2.45
 -10  -2   0   47.81    2.15
 -10  -2   0   48.21    2.39
 -10   2   0   46.77    2.19
 -10  -2   0   48.20    2.26
 -10  -2   0   48.85    2.15
  11   2   0   34.85    1.68
  11  -2   0   34.07    1.63
  11   2   0   35.25    1.72
  11   2   0   36.22    2.76
  11   2   0   37.70    1.65
  11   2   0   37.13    2.22
  11   2   0   31.87    1.89
  11  -2   0   39.24    2.00
 -11   2   0   33.12    1.84
 -11   2   0   34.63    2.05
 -11  -2   0   36.03    1.77
 -11  -2   0   38.24    2.01
 -11   2   0   34.85    2.59
 -11  -2   0   36.02    1.91
 -11   2   0   31.70    1.80
  12   2   0    9.84    1.30
  12   2   0    9.18    0.87
  12  -2   0    9.91    0.87
  12   2   0   10.46    1.09
  12   2   0   10.96    1.15
  12   2   0    9.54    0.75
 -12   2   0   10.37    1.84
 -12   2   0    9.47    1.02
 -12   2   0    9.92    1.02
 -12   2   0    9.39    1.04
 -12  -2   0   10.25    1.02
  13   2   0   36.16    2.62
  13   2   0   41.01    2.32
  13  -2   0   39.92    2.08
  13   2   0   40.48    3.44
  13   2   0   38.48    2.08
  13   2   0   38.43    2.36
 -13   2   0   36.47    2.17
 -13   2   0   39.90    2.57
 -13   2   0   36.88    2.24
 -13   2   0   38.50    2.17
 -13  -2   0   36.00    2.15
  14   2   0   13.79    2.26
  14   2   0   13.95    1.49
  14   2   0   11.55    1.56
  14  -2   0    9.94    1.32
  14   2   0   13.32    1.23
  14  -2   0   13.50    1.20
 -14   2   0   14.43    1.53
 -14   2   0   14.56    2.10
 -14  -2   0   13.57    1.96
 -14   2   0   12.65    1.91
  15  -2   0   71.67    3.56
  15   2   0   70.12    3.97
  15  -2   0   74.29    4.74
  15   2   0   72.76    3.99
  15   2   0   72.90    4.56
 -15   2   0   70.14    3.85
 -15   2   0   68.22    3.78
 -15  -2   0   69.92    3.71
  16   2   0   28.90    1.98
  16   2   0   29.56    2.29
  16  -2   0   29.77    2.39
  16  -2   0   29.89    2.00
  16   2   0   32.49    2.34
  16  -2   0   27.43    1.89
 -16   2   0   27.67    2.20
 -16  -2   0   26.46    2.00
 -16   2   0   25.76    2.03
  17  -2   0   37.87    2.41
  17   2   0   39.14    2.48
  17  -2   0   39.17    2.41
  17  -2   0   38.79    2.79
  17   2   0   38.90    2.72
  17   2   0   39.87    2.62
 -17  -2   0   34.65    2.32
 -17   2   0   36.40    2.57
  18   2   0    6.28    1.13
  18  -2   0    7.58    1.47
  18  -2   0    7.60    1.96
  18   2   0    8.08    1.89
  18  -2   0    6.00    1.01
 -18  -2   0    5.85    0.97
 -18   2   0    6.64    1.73
  19  -2   0   19.57    2.53
  19   2   0   18.18    2.27
  19  -2   0   14.43    1.35
  19  -2   0   15.15    1.30
  19   2   0   17.51    1.58
 -19   2   0   16.79    1.54
 -19  -2   0   15.72    1.32
  20  -2   0    9.06    1.13
  20   2   0    8.34    1.02
  20  -2   0    5.26    1.06
  20  -2   0    6.51    0.83
  20   2   0    8.10    0.97
 -20   2   0    7.58    1.04
 -20  -2   0    6.47    0.83
  21   2   0    2.20    0.57
  21  -2   0    2.13    1.01
  21   2   0    1.70    0.87
 -21  -2   0    1.51    0.42
 -21   2   0    1.65    0.59
   0  -3   0    0.66    0.14
   0  -3   0    0.16    0.05
   0   3   0    0.03    0.17
   0   3   0    0.29    0.19
   0  -3   0    0.19    0.16
   0  -3   0   -0.02    0.17
   0   3   0    0.02    0.28
   0   3   0    0.00    0.05
   0  -3   0    0.07    0.14
   0   3   0   -0.02    0.29
   0   3   0    0.16    0.19
   0  -3   0    0.17    0.17
   0   3   0    0.14    0.17
   0  -3   0    0.05    0.17
   1   3   0    0.50    0.36
   1  -3   0    0.45    0.21
   1   3   0    0.45    0.26
   1   3   0    0.49    0.26
   1  -3   0    0.21    0.36
   1  -3   0    1.54    0.19
   1   3   0    0.50    0.42
   1   3   0    1.01    0.49
   1  -3   0    0.47    0.12
   1  -3   0    0.57    0.28
   1   3   0    0.75    0.21
   1  -3   0    0.64    0.21
   1  -3   0    0.69    0.26
  -1   3   0    0.78    0.14
  -1   3   0    0.66    0.29
  -1  -3   0    0.61    0.12
  -1  -3   0    0.82    0.40
  -1  -3   0    0.97    0.28
  -1  -3   0    0.57    0.31
  -1  -3   0    0.42    0.19
  -1   3   0    0.49    0.28
  -1  -3   0   -0.05    0.29
  -1   3   0    0.62    0.23
  -1   3   0    0.66    0.24
  -1  -3   0    0.69    0.28
  -1   3   0    0.56    0.24
  -1   3   0    0.52    0.23
   2  -3   0  246.04    8.78
   2   3   0  244.78    8.41
   2   3   0  239.10    9.14
   2  -3   0  236.35    8.05
   2  -3   0  256.32    9.63
   2   3   0  251.27    8.97
   2   3   0  231.80    8.90
   2  -3   0  230.19    8.66
   2   3   0  247.87    9.26
   2   3   0  240.08    9.14
   2  -3   0  237.09    8.64
   2  -3   0  256.63   10.36
   2   3   0  250.92    9.44
   2  -3   0  251.15    8.74
  -2  -3   0  243.23    9.33
  -2   3   0  249.88    9.56
  -2  -3   0  245.70    9.21
  -2  -3   0  237.77    9.13
  -2  -3   0  271.22    9.92
  -2   3   0  255.71    9.21
  -2   3   0  243.63    8.61
  -2   3   0  232.11    7.79
  -2  -3   0  232.34    8.10
  -2  -3   0  241.53    9.00
  -2   3   0  239.57    8.90
  -2   3   0  247.43    9.33
  -2  -3   0  237.70    8.12
  -2   3   0  264.12    9.73
   3   3   0  144.95    5.40
   3  -3   0  142.59    4.91
   3  -3   0  136.17    4.48
   3   3   0  151.39    5.38
   3   3   0  142.02    5.15
   3   3   0  138.81    4.35
   3  -3   0  139.95    4.49
   3   3   0  147.83    5.40
   3  -3   0  141.01    5.24
   3   3   0  143.58    4.94
   3  -3   0  145.51    4.48
   3  -3   0  149.55    5.48
   3   3   0  144.64    5.20
   3  -3   0  148.06    5.46
  -3  -3   0  139.09    4.65
  -3   3   0  151.56    4.77
  -3  -3   0  136.12    5.10
  -3   3   0  149.98    4.74
  -3  -3   0  143.63    6.07
  -3  -3   0  150.68    5.31
  -3   3   0  153.42    5.92
  -3  -3   0  142.97    4.25
  -3   3   0  151.02    5.55
  -3   3   0  155.62    5.27
  -3   3   0  139.40    5.29
  -3  -3   0  144.52    4.70
  -3   3   0  141.72    4.58
   4  -3   0    0.95    0.12
   4  -3   0    0.88    0.28
   4  -3   0    1.25    0.38
   4   3   0    0.97    0.36
   4  -3   0    0.95    0.33
   4   3   0    1.53    0.26
   4  -3   0    0.83    0.14
   4   3   0    1.32    0.38
   4  -3   0    0.82    0.61
   4   3   0    0.69    0.24
   4   3   0    0.88    0.33
  -4  -3   0    1.06    0.26
  -4  -3   0    0.71    0.38
  -4   3   0    0.47    0.21
  -4   3   0    0.85    0.21
  -4   3   0    0.94    0.38
  -4  -3   0    1.06    0.36
  -4   3   0   -0.05    0.36
  -4  -3   0    0.68    0.26
  -4  -3   0    0.97    0.07
  -4   3   0    0.69    0.43
  -4   3   0    0.73    0.33
  -4  -3   0    1.11    0.29
  -4   3   0    0.94    0.40
   5   3   0    5.85    0.73
   5  -3   0    6.52    0.49
   5  -3   0    6.92    0.75
   5   3   0    7.22    0.40
   5   3   0    7.58    0.75
   5   3   0    6.21    1.06
   5  -3   0    7.51    1.16
   5  -3   0    6.61    0.26
   5  -3   0    6.58    0.87
   5   3   0    7.63    0.61
   5   3   0    8.22    0.66
  -5  -3   0    6.68    0.56
  -5   3   0    7.88    0.76
  -5   3   0    7.39    0.23
  -5   3   0    7.44    0.78
  -5  -3   0    6.64    0.35
  -5  -3   0    7.10    0.61
  -5  -3   0    6.42    0.75
  -5  -3   0    7.69    0.71
  -5   3   0    8.64    0.57
  -5   3   0    7.37    0.64
  -5   3   0    7.15    0.52
   6  -3   0   55.79    2.12
   6  -3   0   61.59    2.64
   6  -3   0   60.93    2.60
   6   3   0   61.61    3.12
   6   3   0   59.49    3.02
   6  -3   0   60.32    2.41
   6   3   0   59.80    2.48
   6   3   0   65.46    2.55
   6   3   0   56.85    1.87
  -6   3   0   59.52    2.62
  -6  -3   0   60.13    2.32
  -6   3   0   61.38    2.29
  -6  -3   0   64.82    2.64
  -6  -3   0   60.93    3.16
  -6  -3   0   57.32    2.81
  -6  -3   0   58.74    2.57
  -6   3   0   59.91    2.34
  -6   3   0   60.51    3.28
  -6   3   0   65.53    2.90
   7   3   0  193.63    7.65
   7   3   0  195.33    7.82
   7  -3   0  195.39    8.85
   7  -3   0  209.47    9.26
   7  -3   0  187.46    7.55
   7   3   0  178.73    7.17
   7  -3   0  175.10    6.87
   7   3   0  186.54    7.46
  -7  -3   0  199.03    7.96
  -7   3   0  181.63    7.18
  -7  -3   0  195.80    7.70
  -7   3   0  179.63    7.74
  -7   3   0  198.82    8.17
  -7   3   0  185.60    7.63
  -7  -3   0  189.14    7.25
  -7  -3   0  188.52    7.48
  -7  -3   0  188.39    7.70
   8   3   0    2.36    0.56
   8  -3   0    2.41    0.61
   8  -3   0    2.29    0.38
   8  -3   0    2.43    0.62
   8  -3   0    0.00    0.75
   8   3   0    2.22    0.52
   8  -3   0    2.12    0.54
   8   3   0    2.08    0.52
   8   3   0    2.64    0.52
  -8   3   0    2.01    0.57
  -8  -3   0    2.31    0.47
  -8   3   0    2.22    0.49
  -8   3   0    1.94    0.43
  -8  -3   0    2.76    0.75
  -8   3   0    2.27    0.62
  -8  -3   0    2.19    0.54
  -8  -3   0    2.41    0.94
  -8  -3   0    2.72    0.50
   9  -3   0   19.08    2.08
   9   3   0   20.71    1.25
   9  -3   0   19.01    1.02
   9   3   0   19.73    1.42
   9   3   0   19.07    1.27
   9   3   0   20.35    1.34
  -9   3   0   16.85    1.73
  -9  -3   0   20.25    1.35
  -9   3   0   21.10    1.42
  -9   3   0   20.14    1.77
  -9  -3   0   21.79    1.75
  -9   3   0   19.50    1.46
  -9  -3   0   18.72    1.73
  -9  -3   0   20.99    1.41
  10   3   0  403.57   18.98
  10   3   0  423.07   19.07
  10   3   0  413.88   19.10
  10   3   0  413.31   18.46
  10  -3   0  445.19   20.32
 -10   3   0  414.45   19.50
 -10   3   0  399.15   18.42
 -10   3   0  401.72   18.70
 -10   3   0  434.47   19.76
  11  -3   0    1.44    0.75
  11   3   0    2.98    0.57
  11   3   0    2.57    0.69
  11   3   0    1.67    0.56
  11   3   0    1.51    0.68
 -11   3   0    2.22    0.68
 -11   3   0    2.55    0.71
 -11   3   0    1.72    0.62
 -11  -3   0    0.47    0.90
 -11   3   0    1.25    0.64
  12   3   0   63.91    3.11
  12  -3   0   66.33    3.63
  12   3   0   63.25    3.40
  12   3   0   61.69    3.42
  12   3   0   65.34    3.66
 -12   3   0   61.54    3.35
 -12   3   0   65.86    3.40
 -12  -3   0   57.70    3.07
 -12   3   0   59.30    4.13
 -12   3   0   64.68    3.45
  13   3   0   31.85    1.77
  13  -3   0   29.86    2.36
  13   3   0   26.93    3.09
  13   3   0   28.70    1.98
  13   3   0   28.92    2.13
 -13   3   0   28.09    2.10
 -13  -3   0   27.52    1.93
 -13   3   0   27.95    2.00
 -13   3   0   28.96    2.08
 -13   3   0   25.94    2.06
  14   3   0  110.90    5.71
  14   3   0  117.11    5.81
  14   3   0  119.90    5.29
  14  -3   0  127.36    6.44
  14   3   0  115.84    5.85
 -14   3   0  117.70    5.97
 -14   3   0  119.10    5.81
 -14   3   0  119.17    5.85
 -14   3   0  111.42    5.73
 -14  -3   0  102.36    5.36
  15  -3   0   54.79    3.66
  15  -3   0   56.84    3.35
  15   3   0   47.50    3.17
  15   3   0   52.45    3.30
  15   3   0   60.36    2.78
  15   3   0   51.80    3.24
  15  -3   0   56.82    3.24
 -15   3   0   53.31    3.23
 -15   3   0   51.54    3.16
 -15  -3   0   51.82    3.11
  16  -3   0   46.84    2.74
  16   3   0   46.03    3.97
  16  -3   0   46.88    2.95
  16  -3   0   43.08    3.17
  16   3   0   46.44    2.90
 -16   3   0   45.47    3.87
 -16  -3   0   36.90    2.46
 -16   3   0   44.48    3.96
 -16  -3   0   31.12    6.97
  17  -3   0   21.77    1.63
  17  -3   0   25.83    2.86
  17  -3   0   24.72    1.82
  17   3   0   23.53    1.96
  17   3   0   25.40    2.01
 -17   3   0   24.20    1.94
 -17  -3   0   18.81    1.61
 -17   3   0   22.57    2.65
  18  -3   0   42.12    2.48
  18  -3   0   50.40    2.59
  18  -3   0   47.52    2.72
  18   3   0   49.67    3.78
  18   3   0   49.25    3.87
 -18  -3   0   32.84    2.32
 -18   3   0   40.75    2.60
 -18   3   0   50.88    3.89
  19   3   0  166.67    7.34
  19  -3   0  163.90    7.29
  19  -3   0  166.98    7.18
  19   3   0  159.04    7.41
 -19   3   0  151.25    7.20
  20  -3   0   24.98    1.37
  20  -3   0   25.56    1.63
  20   3   0   26.08    1.63
  20   3   0   25.73    1.63
 -20   3   0   22.69    1.61
   0   4   0  367.21   16.22
   0  -4   0  460.58   19.66
   0   4   0  343.79   15.13
   0  -4   0  451.32   18.68
   0  -4   0  458.22   19.50
   0   4   0  364.68   16.01
   0  -4   0  447.05   18.63
   0  -4   0  441.66   18.53
   0   4   0  473.28   19.85
   0   4   0  465.04   19.64
   0  -4   0  457.81   18.41
   0   4   0  473.60   20.12
   1  -4   0  248.94    9.70
   1  -4   0  242.02    9.20
   1   4   0  252.00   10.27
   1   4   0  255.74   10.10
   1   4   0  270.18   11.09
   1  -4   0  233.59    9.06
   1   4   0  261.99   10.36
   1  -4   0  241.29    8.99
   1  -4   0  252.41   10.18
   1   4   0  261.57    9.85
   1  -4   0  246.06    9.59
  -1   4   0  209.96    8.76
  -1   4   0  217.92    9.13
  -1   4   0  234.40    9.07
  -1  -4   0  244.50   10.24
  -1   4   0  227.31    9.28
  -1   4   0  262.49   10.03
  -1  -4   0  240.86    9.33
  -1  -4   0  274.69   10.41
  -1   4   0  268.01   10.29
  -1  -4   0  258.43   10.01
  -1  -4   0  244.69    9.59
  -1  -4   0  250.87    9.72
   2   4   0  124.31    4.72
   2   4   0  126.94    4.89
   2   4   0  122.03    4.42
   2  -4   0  122.40    4.61
   2  -4   0  115.27    4.44
   2  -4   0  120.87    4.60
   2   4   0  121.76    4.58
   2  -4   0  123.13    4.49
   2  -4   0  126.04    4.32
   2   4   0  127.31    4.93
   2  -4   0  121.60    4.68
  -2   4   0  131.02    4.81
  -2  -4   0  118.55    4.11
  -2   4   0  123.87    4.74
  -2   4   0  109.72    4.13
  -2  -4   0  118.08    4.60
  -2  -4   0  117.78    4.39
  -2   4   0  128.90    4.93
  -2  -4   0  121.77    4.65
  -2   4   0  126.54    4.74
  -2  -4   0  115.68    4.49
   3  -4   0   63.38    2.19
   3  -4   0   62.25    2.34
   3   4   0   64.59    2.64
   3  -4   0   64.85    3.28
   3   4   0   61.61    2.22
   3  -4   0   63.43    2.06
   3   4   0   66.26    2.34
   3   4   0   68.58    2.62
   3  -4   0   64.80    2.36
   3  -4   0   68.75    2.74
   3   4   0   64.64    3.35
  -3   4   0   64.19    2.13
  -3  -4   0   61.59    2.15
  -3   4   0   54.08    2.12
  -3   4   0   64.68    2.19
  -3   4   0   67.52    3.12
  -3   4   0   64.54    2.74
  -3   4   0   65.06    2.78
  -3  -4   0   63.27    2.62
  -3  -4   0   61.99    2.41
  -3  -4   0   64.99    2.50
  -3  -4   0   65.02    2.74
   4   4   0  157.17    5.81
   4   4   0  173.70    6.82
   4  -4   0  158.80    7.27
   4  -4   0  170.80    6.47
   4   4   0  166.36    6.59
   4   4   0  174.17    6.84
   4   4   0  170.63    6.90
   4  -4   0  163.15    6.66
  -4  -4   0  156.66    6.21
  -4   4   0  157.39    6.54
  -4  -4   0  170.85    6.51
  -4  -4   0  171.63    6.90
  -4  -4   0  168.13    6.90
  -4   4   0  177.45    6.63
  -4   4   0  165.61    6.92
  -4   4   0  160.79    7.06
   5   4   0   60.86    2.38
   5  -4   0   63.45    2.88
   5   4   0   58.02    2.57
   5  -4   0   64.82    2.64
   5   4   0   58.73    2.65
   5   4   0   57.22    2.22
   5  -4   0   62.40    2.78
   5   4   0   61.00    2.60
  -5   4   0   56.94    3.11
  -5  -4   0   58.59    2.41
  -5   4   0   56.33    2.78
  -5  -4   0   62.54    2.76
  -5  -4   0   62.20    2.90
  -5  -4   0   56.47    2.24
  -5   4   0   62.82    2.46
  -5   4   0   60.34    2.79
   6   4   0  171.46    7.08
   6   4   0  165.42    7.01
   6  -4   0  172.21    7.04
   6   4   0  173.16    7.11
   6   4   0  166.67    6.66
  -6  -4   0  182.89    7.18
  -6   4   0  180.34    7.67
  -6  -4   0  176.96    7.65
  -6  -4   0  165.72    6.64
  -6   4   0  173.86    7.41
  -6   4   0  170.91    7.03
  -6   4   0  168.70    7.46
   7   4   0    0.45    0.38
   7   4   0    0.21    0.42
   7   4   0    0.49    0.52
   7   4   0    0.42    0.40
  -7   4   0    0.52    0.35
  -7  -4   0    0.40    0.52
  -7  -4   0    0.16    0.35
  -7   4   0    0.28    0.45
  -7   4   0    0.50    0.42
  -7   4   0    0.33    0.31
   8   4   0    5.14    0.80
   8   4   0    4.29    0.69
   8  -4   0    4.01    0.54
   8   4   0    3.89    1.21
   8   4   0    4.34    1.20
  -8  -4   0    4.15    1.02
  -8   4   0    4.23    0.73
  -8   4   0    3.97    0.92
  -8   4   0    5.83    0.85
   9   4   0   25.24    1.75
   9   4   0   26.08    1.68
   9   4   0   26.56    1.68
   9  -4   0   24.97    1.37
   9   4   0   28.56    1.82
  -9   4   0   25.42    2.31
  -9   4   0   28.42    1.54
  -9  -4   0   22.24    1.56
  -9   4   0   28.02    1.96
  -9   4   0   25.28    2.00
  10  -4   0   44.36    2.19
  10   4   0   48.02    3.38
  10   4   0   47.95    2.64
  10   4   0   46.44    2.48
  10   4   0   43.62    2.64
 -10  -4   0   39.49    3.02
 -10   4   0   47.59    3.11
 -10   4   0   48.47    2.95
 -10   4   0   42.57    2.50
 -10   4   0   46.44    2.74
  11   4   0    3.35    1.53
  11   4   0    5.95    1.01
  11   4   0    5.38    0.92
  11  -4   0    5.57    0.71
  11   4   0    5.22    0.88
 -11   4   0    5.27    1.68
 -11   4   0    4.93    1.16
 -11   4   0    5.50    0.85
 -11   4   0    4.51    0.92
 -11  -4   0    4.02    0.78
  12  -4   0    0.61    0.69
  12   4   0    0.88    0.69
  12   4   0    0.94    0.61
  12   4   0    1.21    0.62
  12  -4   0    0.64    0.56
  12   4   0    1.41    0.57
 -12   4   0    1.32    0.69
 -12   4   0    0.82    0.61
 -12   4   0    0.71    0.73
 -12  -4   0    0.71    0.49
  13   4   0  113.91    5.97
  13   4   0  106.52    5.64
  13   4   0  113.55    5.62
  13  -4   0  109.68    5.76
  13  -4   0  115.53    5.57
  13   4   0  121.58    5.46
 -13   4   0  101.37    5.34
 -13   4   0  114.78    5.74
 -13   4   0  102.06    7.08
  14  -4   0    3.75    0.88
  14   4   0    3.50    0.92
  14   4   0    3.71    0.75
  14   4   0    3.89    0.99
  14   4   0    3.49    1.34
 -14   4   0    2.90    1.42
 -14   4   0    3.38    1.04
 -14   4   0    3.26    0.99
  15  -4   0   30.19    2.10
  15   4   0   28.59    3.26
  15   4   0   30.53    2.19
  15   4   0   25.54    3.07
  15   4   0   32.15    1.91
  15  -4   0   31.18    2.24
 -15   4   0   29.27    2.29
 -15   4   0   27.29    2.19
  16   4   0    9.99    1.30
  16  -4   0   11.07    1.30
  16  -4   0   10.53    1.21
  16   4   0    9.44    1.28
  16   4   0   10.11    0.94
 -16  -4   0    7.63    5.34
 -16   4   0    8.61    2.05
 -16   4   0    9.82    1.27
  17  -4   0   23.02    1.70
  17   4   0   23.65    1.73
  17   4   0   24.25    1.32
  17   4   0   23.70    1.77
  17  -4   0   22.59    1.67
 -17   4   0   21.08    1.68
 -17   4   0   22.22    2.55
 -17  -4   0   14.47    4.16
  18   4   0   43.18    2.32
  18  -4   0   42.51    2.22
  18   4   0   40.22    2.26
  18  -4   0   42.23    2.22
 -18   4   0   37.40    3.00
 -18   4   0   38.53    2.36
  19   4   0   87.18    4.70
  19  -4   0  102.31    4.09
  19   4   0   93.53    3.89
 -19   4   0   81.99    4.09
   0  -5   0    0.09    0.35
   0   5   0   -0.10    0.24
   0   5   0    0.09    0.23
   0   5   0    0.33    0.26
   0   5   0    0.16    0.23
   1   5   0  263.46   10.81
   1  -5   0  243.89    9.94
   1   5   0  267.02   11.73
   1   5   0  248.47   10.74
  -1   5   0  252.08   11.68
  -1   5   0  257.86   10.60
  -1   5   0  256.70   10.55
  -1   5   0  253.57   10.51
  -1   5   0  253.85   11.69
   2  -5   0    3.96    0.50
   2   5   0    4.72    0.62
   2   5   0    4.09    0.68
   2   5   0    4.60    0.64
  -2   5   0    4.81    0.59
  -2   5   0    4.48    0.69
  -2   5   0    4.37    0.56
  -2   5   0    5.01    0.68
   3   5   0   23.94    1.39
   3   5   0   22.66    1.49
   3   5   0   23.04    1.94
  -3   5   0   23.70    1.56
  -3   5   0   22.38    1.53
  -3   5   0   22.61    1.34
  -3   5   0   23.21    1.68
   4   5   0   28.38    1.75
   4   5   0   28.82    1.65
   4   5   0   28.17    1.72
  -4   5   0   28.54    1.47
  -4   5   0   27.17    1.79
  -4   5   0   29.13    1.80
  -4   5   0   26.96    2.10
   5   5   0   82.10    3.78
   5   5   0   81.28    4.93
   5   5   0   77.97    3.50
  -5   5   0   74.95    3.85
  -5   5   0   79.06    3.82
  -5   5   0   76.75    4.22
  -5   5   0   76.20    3.30
   6   5   0   95.77    4.29
   6   5   0   96.79    4.48
   6   5   0   97.57    4.56
  -6   5   0   89.50    5.67
  -6   5   0   94.19    4.41
  -6   5   0   93.04    4.44
  -6   5   0   98.77    4.27
   7   5   0   -0.02    0.62
   7   5   0    0.17    0.43
   7   5   0    0.59    0.45
  -7   5   0    0.05    0.40
  -7   5   0    0.26    0.78
  -7   5   0    0.24    0.73
   8   5   0   11.45    1.27
   8   5   0   17.49    1.67
   8   5   0   11.87    1.30
  -8   5   0   11.02    1.25
  -8   5   0   10.70    2.32
  -8   5   0   11.69    1.47
   9   5   0   18.44    1.63
   9   5   0   16.55    1.54
   9   5   0   14.35    1.47
  -9   5   0   16.83    1.68
  -9   5   0   14.31    2.08
  -9   5   0   15.79    1.72
  10   5   0   75.80    4.08
  10   5   0   69.92    3.56
  10   5   0   75.14    3.87
  10   5   0   78.07    4.86
 -10   5   0   66.83    3.71
 -10   5   0   70.59    4.16
 -10   5   0   72.26    3.94
  11   5   0   33.95    2.19
  11   5   0   34.58    2.20
  11   5   0   36.71    2.65
  11   5   0   33.67    2.27
 -11   5   0   36.85    2.50
 -11   5   0   31.61    2.27
 -11   5   0   34.25    2.69
  12   5   0   16.34    2.06
  12   5   0   15.84    1.42
  12   5   0   17.85    1.49
  12   5   0   15.86    1.56
 -12   5   0   15.60    2.76
 -12   5   0   14.47    1.54
 -12   5   0   16.39    1.70
  13   5   0   93.79    4.51
  13   5   0   88.24    4.49
  13   5   0   86.03    6.38
  13   5   0  102.59    4.58
 -13   5   0   75.88    4.34
 -13   5   0   93.42    6.02
 -13   5   0   88.22    4.84
  14   5   0    4.84    3.47
  14   5   0    6.61    0.92
  14   5   0    4.94    0.99
  14   5   0    6.97    0.95
 -14   5   0    4.58    1.79
 -14   5   0    6.02    1.09
 -14   5   0    3.90    1.49
  15   5   0  164.16    8.24
  15   5   0  151.18    6.99
  15   5   0  171.30    7.04
  15  -5   0  181.09    7.84
 -15  -5   0   94.66   18.89
 -15   5   0  151.34    7.41
 -15   5   0  130.69    6.89
  16   5   0   23.23    2.19
  16   5   0   24.39    1.53
  16  -5   0   26.56    1.73
  16   5   0   25.59    1.34
 -16   5   0   24.91    1.72
 -16  -5   0   17.11    5.50
 -16   5   0   19.57    1.60
  17  -5   0   89.99    3.64
  17   5   0   91.55    3.64
  17   5   0   77.12    3.37
  17   5   0   84.78    3.33
 -17   5   0   57.48    3.14
 -17  -5   0   57.34    4.67
 -17   5   0   79.11    3.57
   0   6   0  247.33   10.83
   1   6   0    0.14    0.31
   1   6   0    0.14    0.29
   1   6   0    0.23    0.47
   2   6   0   30.62    1.77
   2   6   0   32.96    2.29
   2   6   0   29.02    1.80
  -2   6   0   28.49    1.79
   3   6   0   13.71    1.30
   3   6   0   14.31    1.11
   3   6   0   13.34    1.18
  -3   6   0   13.60    1.25
  -3   6   0   13.51    1.25
   4   6   0  135.27    6.35
   4   6   0  142.68    6.40
   4   6   0  139.57    6.05
  -4   6   0  128.61    6.35
  -4   6   0  133.02    7.30
   5   6   0   42.44    2.22
   5   6   0   42.44    2.45
   5   6   0   42.47    2.55
  -5   6   0   42.61    2.59
  -5   6   0   39.99    2.59
   6   6   0   14.31    2.31
   6   6   0   14.68    1.25
   6   6   0   15.04    1.39
  -6   6   0   14.73    2.13
  -6   6   0   13.57    1.47
   7   6   0    2.83    0.82
   7   6   0    3.45    1.11
   7   6   0    3.09    0.88
  -7   6   0    2.81    0.88
  -7   6   0    3.47    0.83
   8   6   0    0.66    0.47
   8   6   0    0.42    0.50
   8   6   0    0.57    0.57
  -8   6   0    0.33    0.88
  -8   6   0    0.52    0.59
   9   6   0   17.00    1.41
   9   6   0   17.99    1.53
   9   6   0   17.24    3.11
  -9   6   0   16.60    1.72
  -9   6   0   19.12    1.65
  10   6   0    1.02    0.59
  10   6   0    0.69    0.90
  10   6   0    1.04    0.52
 -10   6   0    0.95    0.69
 -10   6   0    0.76    0.64
  11   6   0   55.50    2.79
  11   6   0   54.08    5.00
  11   6   0   50.57    3.52
 -11   6   0   49.05    3.12
 -11   6   0   55.88    3.09
  12   6   0    8.73    1.02
  12   6   0    7.34    0.90
  12   6   0    7.13    2.45
 -12   6   0    8.10    1.82
 -12   6   0    9.23    1.16
  13  -6   0   71.48    3.40
  13   6   0   70.19    3.90
  13   6   0   59.58    2.86
  13   6   0   65.32    6.30
 -13   6   0   61.68    3.31
  14   6   0    4.94    0.68
  14   6   0    4.20    0.62
  14  -6   0    4.56    0.82
 -14  -6   0    1.75    5.15
 -14   6   0    5.53    1.37
  15   6   0   14.42    1.32
  15  -6   0   17.68    1.25
  15   6   0   16.93    0.99
 -15   6   0   15.51    1.23
 -15  -6   0   17.64    5.01
   2   7   0   17.99    1.28
   3   7   0    2.17    0.54
   3   7   0    1.46    1.27
   4   7   0   50.56    3.09
   4   7   0   56.56    2.76
   5   7   0   40.81    4.44
   5   7   0   43.20    2.93
  -5   7   0   37.18    2.83
   6   7   0    6.58    0.87
   6   7   0    7.32    2.31
  -6   7   0    5.29    0.87
  -6   7   0    6.47    0.85
   7   7   0    0.24    0.90
   7   7   0    0.85    0.40
  -7   7   0    0.21    0.42
  -7   7   0   -0.07    0.69
   8   7   0   21.63    1.27
   8   7   0   25.35    1.53
   8   7   0   25.17    3.04
  -8   7   0   25.62    2.24
  -8   7   0   21.62    2.36
   9   7   0   12.25    1.27
   9   7   0   15.23    1.70
   9   7   0    8.08    4.53
  -9   7   0   15.46    1.16
  -9   7   0   13.13    1.80
  10   7   0   37.61    1.84
  10   7   0   25.88    1.77
  10   7   0   35.11    4.29
  10  -7   0   38.06    1.86
 -10   7   0   32.43    1.93
  11   7   0   30.45    1.56
  11  -7   0   33.69    2.31
 -11   7   0   25.68    1.60
 -11  -7   0   27.60    7.62
 -22   0   1   -0.12    0.26
  22   0  -1   -0.02    0.24
  22   0  -1    0.09    0.43
 -21   0   1    0.10    0.59
  21   0  -1    0.02    0.38
  21   0  -1    0.23    0.24
  21   0  -1   -0.07    0.61
 -20   0   1    0.14    0.64
  20   0  -1   -0.16    0.33
  20   0  -1   -0.21    0.62
  20   0  -1   -0.09    0.42
 -19   0   1    0.03    0.29
  19   0  -1   -0.10    0.24
  19   0  -1    0.09    0.33
  19   0  -1    0.03    0.29
 -18   0   1   -0.05    0.40
  18   0  -1   -0.17    0.71
  18   0  -1    0.28    0.35
  18   0  -1   -0.05    0.40
 -17   0   1    0.14    0.49
  17   0  -1    0.21    0.47
  17   0  -1    0.29    0.54
  17   0  -1    0.03    0.43
 -16   0   1   -0.24    0.66
  16   0  -1    0.09    0.36
  16   0  -1   -0.21    0.47
  16   0  -1    0.43    0.40
 -15   0   1    0.28    0.43
 -15   0   1    0.12    0.45
  15   0  -1    0.00    0.40
  15   0  -1    0.23    0.43
 -14   0   1   -0.07    0.36
 -14   0   1    0.09    0.61
  14   0  -1   -0.14    0.35
  14   0  -1    0.45    0.35
 -13   0   1    0.00    0.29
 -13   0   1    0.09    0.43
  13   0  -1   -0.07    0.24
  13   0  -1   -0.09    0.24
  13   0  -1    0.19    0.19
  13   0  -1   -0.07    0.17
 -12   0   1    0.17    0.31
 -12   0   1    0.03    0.36
 -12   0   1    0.26    0.35
  12   0  -1    0.45    0.33
  12   0  -1    0.05    0.50
  12   0  -1   -0.02    0.31
  12   0  -1    0.23    0.23
  12   0  -1    0.10    0.38
  12   0  -1    0.24    0.38
 -11   0   1    0.03    0.28
 -11   0   1    0.54    0.29
 -11   0   1    0.07    0.29
 -11   0   1    0.16    0.49
 -11   0   1   -0.02    0.26
  11   0  -1    0.17    0.28
  11   0  -1   -0.03    0.23
  11   0  -1    0.09    0.26
  11   0  -1    0.12    0.19
  11   0  -1    0.00    0.26
  11   0  -1    0.17    0.31
  11   0  -1    0.03    0.26
 -10   0   1    0.07    0.09
 -10   0   1    0.02    0.07
 -10   0   1    0.29    0.21
 -10   0   1   -0.17    0.19
 -10   0   1    0.07    0.17
 -10   0   1   -0.03    0.19
 -10   0   1   -0.23    0.19
  10   0  -1   -0.09    0.23
  10   0  -1   -0.02    0.16
  10   0  -1   -0.09    0.14
  10   0  -1   -0.02    0.29
  10   0  -1    0.02    0.12
  10   0  -1   -0.09    0.29
  10   0  -1    0.00    0.28
  10   0  -1    0.05    0.12
  -9   0   1    0.21    0.28
  -9   0   1    0.10    0.26
  -9   0   1   -0.17    0.29
  -9   0   1    0.24    0.24
  -9   0   1    0.28    0.10
  -9   0   1    0.28    0.29
  -9   0   1    0.05    0.17
  -9   0   1    0.07    0.10
   9   0  -1   -0.07    0.26
   9   0  -1   -0.02    0.12
   9   0  -1    0.14    0.19
   9   0  -1    0.78    0.17
   9   0  -1   -0.10    0.24
   9   0  -1    0.10    0.31
   9   0  -1    0.00    0.24
  -8   0   1   -0.09    0.43
  -8   0   1    0.10    0.26
  -8   0   1    0.47    0.17
  -8   0   1    0.07    0.24
  -8   0   1    0.09    0.10
  -8   0   1    0.21    0.38
  -8   0   1    0.12    0.17
  -8   0   1    0.21    0.23
   8   0  -1    0.00    0.17
   8   0  -1    0.50    0.47
   8   0  -1    0.38    0.23
   8   0  -1    0.05    0.12
   8   0  -1    0.05    0.26
   8   0  -1   -0.02    0.23
   8   0  -1    0.02    0.38
  -7   0   1    0.02    0.14
  -7   0   1    0.03    0.21
  -7   0   1   -0.05    0.17
  -7   0   1    0.00    0.09
  -7   0   1    0.00    0.19
  -7   0   1    0.09    0.21
  -7   0   1    0.28    0.16
  -7   0   1    0.09    0.21
   7   0  -1   -0.05    0.19
   7   0  -1    0.19    0.14
   7   0  -1    0.03    0.14
   7   0  -1    0.02    0.19
   7   0  -1    0.05    0.12
   7   0  -1    0.12    0.23
   7   0  -1    0.17    0.19
  -6   0   1    0.07    0.17
  -6   0   1    0.07    0.19
  -6   0   1    0.05    0.12
  -6   0   1   -0.02    0.09
  -6   0   1    0.05    0.14
  -6   0   1    0.17    0.17
  -6   0   1   -0.03    0.19
   6   0  -1    0.03    0.10
   6   0  -1    0.05    0.17
   6   0  -1    0.00    0.21
   6   0  -1    0.28    0.12
   6   0  -1    0.05    0.19
   6   0  -1    0.00    0.07
   6   0  -1   -0.10    0.16
   6   0  -1   -0.07    0.26
  -5   0   1    0.07    0.23
  -5   0   1    0.02    0.19
  -5   0   1    0.05    0.10
  -5   0   1    0.12    0.17
  -5   0   1   -0.02    0.23
  -5   0   1    0.03    0.16
   5   0  -1    0.26    0.12
   5   0  -1    0.09    0.26
   5   0  -1    0.16    0.24
   5   0  -1   -0.05    0.33
   5   0  -1    0.03    0.17
   5   0  -1    0.17    0.33
   5   0  -1    0.54    0.16
   5   0  -1    0.05    0.10
  -4   0   1    0.07    0.36
  -4   0   1    0.09    0.17
  -4   0   1   -0.09    0.14
  -4   0   1    0.05    0.10
  -4   0   1    0.00    0.17
   4   0  -1    0.10    0.23
   4   0  -1    0.09    0.23
   4   0  -1    0.26    0.14
   4   0  -1   -0.02    0.21
   4   0  -1    0.09    0.19
   4   0  -1    0.10    0.28
   4   0  -1   -0.02    0.12
   4   0  -1    0.09    0.17
   4   0  -1    0.02    0.09
  -3   0   1    0.23    0.09
  -3   0   1    0.03    0.12
  -3   0   1    0.02    0.09
  -3   0   1    0.02    0.12
  -3   0   1    0.03    0.24
  -3   0   1   -0.03    0.12
  -3   0   1    0.05    0.16
  -3   0   1    0.16    0.12
   3   0  -1    0.05    0.23
   3   0  -1    0.16    0.12
   3   0  -1    0.09    0.07
   3   0  -1    0.07    0.16
   3   0  -1   -0.02    0.09
   3   0  -1    0.03    0.21
   3   0  -1    0.24    0.12
  -2   0   1    0.03    0.05
  -2   0   1    0.12    0.09
  -2   0   1    0.02    0.09
  -2   0   1    0.05    0.05
  -2   0   1    0.24    0.12
  -2   0   1    0.02    0.09
  -2   0   1    0.10    0.09
  -2   0   1    0.07    0.12
   2   0  -1    0.02    0.14
   2   0  -1    0.07    0.07
   2   0  -1    0.35    0.05
   2   0  -1    0.09    0.09
   2   0  -1    0.00    0.07
   2   0  -1    0.03    0.07
   2   0  -1    0.16    0.07
   2   0  -1    0.00    0.09
  -1   0   1    0.05    0.03
  -1   0   1    0.05    0.05
  -1   0   1    0.02    0.03
  -1   0   1    0.05    0.03
  -1   0   1    0.00    0.03
  -1   0   1    0.00    0.03
  -1   0   1    0.05    0.05
   1   0  -1    0.03    0.03
   1   0  -1    0.05    0.05
   1   0  -1    0.00    0.05
   1   0  -1    0.03    0.03
   1   0  -1    0.05    0.03
   1   0  -1    0.00    0.05
   1   0  -1    0.00    0.03
   1   0  -1    0.02    0.03
   1   0   1    0.07    0.09
   1   0   1    0.03    0.03
   1   0   1    0.03    0.05
   1   0   1    0.00    0.05
   1   0   1    0.00    0.03
   1   0   1    0.03    0.05
   1   0   1    0.05    0.05
  -1   0  -1    0.03    0.05
  -1   0  -1    0.07    0.03
  -1   0  -1    0.02    0.03
  -1   0  -1    0.05    0.07
  -1   0  -1    0.07    0.03
  -1   0  -1    0.03    0.03
   2   0   1    0.10    0.16
   2   0   1   -0.05    0.07
   2   0   1    0.19    0.07
   2   0   1    0.00    0.07
   2   0   1    0.14    0.07
   2   0   1    0.40    0.09
   2   0   1    0.07    0.09
   2   0   1    0.05    0.10
  -2   0  -1    0.24    0.07
  -2   0  -1    0.29    0.10
  -2   0  -1    0.00    0.10
  -2   0  -1    0.03    0.05
  -2   0  -1    0.02    0.09
  -2   0  -1    0.07    0.09
   3   0   1    0.07    0.10
   3   0   1    0.00    0.17
   3   0   1    0.02    0.16
   3   0   1   -0.02    0.12
   3   0   1    0.42    0.14
   3   0   1    0.09    0.16
   3   0   1    0.00    0.12
  -3   0  -1    0.17    0.14
  -3   0  -1    0.02    0.14
  -3   0  -1    0.23    0.10
  -3   0  -1    0.12    0.21
  -3   0  -1   -0.02    0.10
  -3   0  -1    0.07    0.16
  -3   0  -1    0.02    0.14
  -3   0  -1    0.02    0.07
   4   0   1   -0.05    0.16
   4   0   1    0.00    0.07
   4   0   1    0.03    0.17
   4   0   1   -0.02    0.14
   4   0   1   -0.07    0.10
   4   0   1    0.02    0.14
   4   0   1   -0.02    0.19
  -4   0  -1   -0.10    0.26
  -4   0  -1   -0.07    0.07
  -4   0  -1    0.02    0.17
  -4   0  -1    0.02    0.17
  -4   0  -1    0.05    0.16
  -4   0  -1   -0.05    0.16
  -4   0  -1   -0.05    0.23
  -4   0  -1    0.09    0.10
   5   0   1    0.23    0.14
   5   0   1   -0.02    0.12
   5   0   1    0.05    0.19
   5   0   1    0.02    0.19
   5   0   1    0.02    0.10
   5   0   1    0.12    0.16
   5   0   1    0.07    0.16
  -5   0  -1    0.00    0.10
  -5   0  -1    0.02    0.16
  -5   0  -1    0.02    0.14
  -5   0  -1    0.14    0.16
  -5   0  -1   -0.02    0.17
  -5   0  -1    0.17    0.16
  -5   0  -1    0.05    0.07
  -5   0  -1   -0.02    0.10
   6   0   1    0.16    0.16
   6   0   1    0.03    0.16
   6   0   1    0.05    0.21
   6   0   1    0.02    0.10
   6   0   1    0.10    0.24
   6   0   1    0.00    0.07
   6   0   1    0.07    0.19
  -6   0  -1    0.07    0.07
  -6   0  -1    0.00    0.16
  -6   0  -1    0.03    0.17
  -6   0  -1    0.03    0.16
  -6   0  -1    0.09    0.19
  -6   0  -1   -0.07    0.16
  -6   0  -1    0.02    0.14
  -6   0  -1    0.03    0.10
   7   0   1    0.00    0.23
   7   0   1    0.05    0.23
   7   0   1    0.07    0.17
   7   0   1    0.05    0.17
   7   0   1   -0.09    0.16
   7   0   1   -0.02    0.10
   7   0   1    0.21    0.26
   7   0   1    0.02    0.10
  -7   0  -1    0.05    0.10
  -7   0  -1    0.12    0.10
  -7   0  -1    0.00    0.17
  -7   0  -1   -0.02    0.07
  -7   0  -1    0.09    0.21
  -7   0  -1    0.28    0.17
   8   0   1    0.05    0.33
   8   0   1    0.07    0.19
   8   0   1    0.29    0.26
   8   0   1    0.07    0.07
   8   0   1    0.03    0.24
   8   0   1    0.05    0.17
   8   0   1    0.00    0.12
   8   0   1    0.10    0.19
  -8   0  -1    0.02    0.35
  -8   0  -1   -0.03    0.19
  -8   0  -1    0.09    0.38
  -8   0  -1    0.10    0.31
  -8   0  -1    0.05    0.12
  -8   0  -1    0.00    0.12
   9   0   1   -0.05    0.24
   9   0   1    0.33    0.19
   9   0   1    0.00    0.07
   9   0   1    0.40    0.24
   9   0   1    0.24    0.19
   9   0   1    0.00    0.17
   9   0   1    0.03    0.29
   9   0   1   -0.07    0.10
  -9   0  -1    0.03    0.17
  -9   0  -1   -0.14    0.29
  -9   0  -1   -0.03    0.12
  -9   0  -1   -0.02    0.19
  -9   0  -1    0.40    0.21
  -9   0  -1    0.00    0.23
  -9   0  -1   -0.02    0.07
  10   0   1    0.05    0.19
  10   0   1    0.14    0.17
  10   0   1    0.07    0.26
  10   0   1   -0.02    0.19
  10   0   1    0.00    0.16
  10   0   1    0.07    0.19
 -10   0  -1    0.00    0.28
 -10   0  -1   -0.07    0.23
 -10   0  -1    0.24    0.33
 -10   0  -1   -0.02    0.12
 -10   0  -1   -0.02    0.10
 -10   0  -1   -0.05    0.19
  11   0   1    0.07    0.26
  11   0   1    0.05    0.21
  11   0   1   -0.05    0.38
  11   0   1    0.33    0.35
  11   0   1    0.02    0.26
 -11   0  -1    0.21    0.31
 -11   0  -1    0.17    0.26
 -11   0  -1    0.05    0.24
  12   0   1    0.05    0.28
  12   0   1    0.00    0.28
  12   0   1    0.02    0.24
  12   0   1    0.21    0.40
 -12   0  -1    0.69    0.47
 -12   0  -1    0.00    0.33
 -12   0  -1    0.02    0.28
  13   0   1    0.07    0.36
  13   0   1    1.23    0.43
  13   0   1    0.21    0.31
  13   0   1    0.09    0.36
 -13   0  -1   -0.12    0.38
  14   0   1    0.03    0.33
  14   0   1   -0.07    0.50
  14   0   1   -0.05    0.40
  14   0   1    0.14    0.29
 -14   0  -1    0.36    0.57
  15   0   1   -0.21    0.29
  15   0   1    0.07    0.31
  15   0   1    0.12    0.26
  15   0   1    0.02    0.38
 -15   0  -1   -0.14    0.33
  16   0   1    0.23    0.36
  16   0   1    0.26    0.76
  16   0   1    0.03    0.38
 -16   0  -1   -0.16    0.38
  17   0   1   -0.05    0.43
  17   0   1    0.24    0.35
  17   0   1   -0.21    0.33
 -17   0  -1    0.29    0.57
  18   0   1    0.28    0.64
  18   0   1    0.19    0.56
  18   0   1   -0.05    0.47
 -18   0  -1    0.42    0.47
  19   0   1    0.14    0.28
  19   0   1   -0.02    0.40
  19   0   1   -0.12    0.33
 -19   0  -1   -0.02    0.28
  20   0   1    0.05    0.28
  20   0   1    0.03    0.21
  20   0   1    0.16    0.52
 -20   0  -1   -0.19    0.28
  21   0   1    0.03    0.31
  21   0   1   -0.07    0.28
 -21   0  -1    0.19    0.28
 -21  -1   1    0.45    0.42
 -21   1   1    0.50    0.45
  21   1  -1    0.52    0.40
  21   1  -1    0.54    0.45
  21   1  -1    0.14    0.62
  21  -1  -1    0.42    0.42
  21  -1  -1    0.59    0.52
 -20  -1   1    2.01    0.66
 -20   1   1    2.34    0.75
  20   1  -1    2.48    0.80
  20  -1  -1    2.48    1.32
  20  -1  -1    1.96    0.69
  20   1  -1    2.00    0.66
  20   1  -1    1.86    1.13
 -19  -1   1   -0.19    0.35
 -19   1   1    0.02    0.38
  19  -1  -1    0.16    0.43
  19   1  -1    0.14    0.36
  19   1  -1    0.00    0.59
  19   1  -1    0.36    0.38
  19  -1  -1   -0.09    0.36
 -18  -1   1    2.32    0.80
 -18   1   1    2.19    0.83
  18   1  -1    1.98    0.85
  18  -1  -1    2.15    0.94
  18   1  -1    2.29    1.30
  18   1  -1    2.26    0.85
  18  -1  -1    2.71    0.80
 -17   1   1   88.25    4.67
 -17  -1   1   88.08    4.63
  17   1  -1   89.12    4.65
  17   1  -1   89.82    4.79
  17   1  -1   91.22    4.72
  17  -1  -1   91.71    4.65
  17  -1  -1   91.39    5.03
 -16  -1   1   43.27    2.74
 -16   1   1   44.99    2.97
 -16   1   1   44.24    2.79
  16  -1  -1   43.18    2.64
  16   1  -1   42.92    2.76
  16  -1  -1   41.95    2.34
  16   1  -1   45.63    2.81
  16   1  -1   45.65    2.76
 -15  -1   1   25.94    2.88
 -15   1   1   25.24    2.86
 -15   1   1   26.91    3.14
  15   1  -1   26.34    2.74
  15   1  -1   26.72    2.95
  15  -1  -1   24.76    1.80
  15  -1  -1   26.30    1.63
  15  -1  -1   26.61    1.68
  15   1  -1   26.15    2.00
 -14  -1   1   13.58    1.32
 -14   1   1   12.86    1.06
 -14   1   1   13.05    1.54
 -14   1   1   13.50    1.34
  14  -1  -1   13.06    1.80
  14   1  -1   13.08    2.08
  14  -1  -1   13.29    1.11
  14   1  -1   13.34    1.39
  14   1  -1   13.43    1.32
  14  -1  -1   14.02    1.09
 -13   1   1   13.60    1.06
 -13   1   1   14.12    1.46
 -13  -1   1   14.75    1.30
 -13   1   1   15.34    1.91
 -13  -1   1   14.94    1.21
  13   1  -1   16.08    1.37
  13   1  -1   15.56    1.93
  13  -1  -1   15.37    1.04
  13  -1  -1   15.22    1.20
 -12   1   1  110.53    5.95
 -12  -1   1  106.28    4.46
 -12   1   1  108.52    4.46
 -12   1   1  104.23    4.86
 -12  -1   1   99.38    4.23
 -12  -1   1  111.52    3.87
 -12   1   1  104.72    4.56
 -12  -1   1  110.15    4.89
 -12   1   1  101.28    4.09
  12   1  -1  110.27    4.81
  12  -1  -1  115.84    5.12
  12   1  -1  111.26    4.82
  12  -1  -1  111.64    4.60
  12   1  -1  110.46    4.74
  12  -1  -1  115.02    4.65
  12  -1  -1  111.12    4.53
  12   1  -1  104.91    3.94
  12   1  -1   98.30    3.89
 -11  -1   1   56.16    2.59
 -11   1   1   49.05    2.32
 -11   1   1   51.39    2.60
 -11   1   1   52.00    2.79
 -11   1   1   52.17    2.72
 -11  -1   1   51.79    2.50
 -11  -1   1   48.51    1.91
 -11   1   1   52.27    3.07
 -11   1   1   50.66    2.55
 -11  -1   1   54.88    2.36
 -11  -1   1   51.73    1.80
  11   1  -1   52.79    2.01
  11   1  -1   52.69    1.89
  11  -1  -1   52.34    3.56
  11  -1  -1   56.66    2.36
  11  -1  -1   56.19    2.38
  11   1  -1   53.35    2.46
  11  -1  -1   55.45    2.22
  11   1  -1   53.35    1.98
  11   1  -1   53.87    3.14
  11   1  -1   52.13    2.39
  11  -1  -1   51.91    2.26
  11   1  -1   51.13    1.86
  11   1  -1   52.34    2.48
 -10   1   1    1.49    0.33
 -10  -1   1    1.63    0.50
 -10  -1   1    1.67    0.80
 -10   1   1    1.91    0.56
 -10   1   1    1.61    0.47
 -10  -1   1    1.67    0.33
 -10  -1   1    1.58    0.69
 -10   1   1    1.89    0.42
 -10   1   1    1.54    0.42
 -10  -1   1    1.80    0.29
  10  -1  -1    1.94    0.61
  10   1  -1    1.53    0.47
  10   1  -1    2.12    0.31
  10   1  -1    1.72    0.47
  10  -1  -1    1.73    0.57
  10  -1  -1    1.82    0.35
  10  -1  -1    1.82    0.43
  10   1  -1    1.67    0.28
  10  -1  -1    1.87    0.42
  10   1  -1    1.98    0.26
  10   1  -1    1.98    0.47
  10  -1  -1    1.77    0.42
  10   1  -1    1.77    0.50
  10   1  -1    1.47    0.47
  -9  -1   1  207.89    7.96
  -9   1   1  211.62    8.24
  -9  -1   1  212.18    8.50
  -9  -1   1  230.43    8.14
  -9   1   1  230.00   10.10
  -9   1   1  212.09    8.05
  -9  -1   1  205.55    8.21
  -9  -1   1  211.10    8.14
  -9   1   1  204.48    7.58
  -9  -1   1  204.60    6.89
  -9   1   1  219.33    8.45
  -9  -1   1  198.14    7.84
   9  -1  -1  228.37    9.35
   9  -1  -1  229.22    9.44
   9  -1  -1  215.82    8.80
   9   1  -1  217.30    7.96
   9   1  -1  204.25    8.00
   9   1  -1  215.61    8.55
   9  -1  -1  207.84    7.70
   9  -1  -1  201.74    6.47
   9   1  -1  212.58    7.56
   9   1  -1  217.82    8.52
   9  -1  -1  218.77    8.19
   9  -1  -1  228.99   10.48
   9   1  -1  181.85    6.37
   9   1  -1  205.83    7.53
  -8  -1   1    2.15    0.66
  -8   1   1    2.26    0.31
  -8  -1   1    2.05    0.35
  -8  -1   1    2.39    0.28
  -8  -1   1    2.31    0.49
  -8  -1   1    2.57    0.50
  -8   1   1    1.75    0.71
  -8  -1   1    1.98    0.78
  -8  -1   1    2.39    0.42
  -8   1   1    2.46    0.54
  -8   1   1    2.34    0.43
  -8   1   1    2.41    0.42
   8  -1  -1    2.08    0.16
   8  -1  -1    3.35    0.49
   8   1  -1    2.27    0.42
   8  -1  -1    2.64    0.42
   8  -1  -1    2.27    0.40
   8  -1  -1    2.26    0.33
   8   1  -1    1.94    0.49
   8   1  -1    2.19    0.57
   8   1  -1    2.27    0.24
   8  -1  -1    2.48    0.56
   8   1  -1    1.70    0.19
   8   1  -1    2.22    0.35
   8  -1  -1    2.62    0.54
   8   1  -1    2.48    0.43
  -7  -1   1   19.86    0.57
  -7  -1   1   19.17    0.80
  -7   1   1   18.58    0.97
  -7  -1   1   18.01    0.88
  -7   1   1   19.71    1.01
  -7  -1   1   19.74    1.08
  -7   1   1   18.81    0.95
  -7  -1   1   18.48    1.06
  -7   1   1   19.40    1.13
  -7  -1   1   19.03    0.92
  -7   1   1   18.86    1.04
  -7  -1   1   19.05    0.83
   7  -1  -1   21.29    1.01
   7   1  -1   20.11    0.92
   7  -1  -1   20.09    1.15
   7   1  -1   19.81    0.87
   7   1  -1   18.62    1.06
   7  -1  -1   20.66    1.75
   7  -1  -1   18.27    0.88
   7   1  -1   18.74    1.37
   7   1  -1   19.80    0.83
   7  -1  -1   18.03    0.59
   7   1  -1   17.64    0.59
   7  -1  -1   21.56    1.06
   7   1  -1   18.68    0.76
   7  -1  -1   18.79    0.75
   7   1  -1   18.86    0.61
  -6  -1   1  930.14   44.59
  -6   1   1  969.66   47.54
  -6   1   1  890.63   44.08
  -6   1   1  952.31   46.17
  -6  -1   1  920.25   44.81
  -6  -1   1  959.77   43.62
  -6   1   1  932.65   44.00
  -6  -1   1  978.16   46.25
  -6  -1   1  975.19   47.64
  -6  -1   1  950.68   45.54
  -6   1   1  950.30   45.84
  -6  -1   1 1024.36   49.58
   6   1  -1  974.78   46.24
   6  -1  -1 1180.41   56.58
   6   1  -1  997.31   47.62
   6  -1  -1  963.65   45.89
   6  -1  -1 1028.70   48.07
   6  -1  -1 1062.89   51.06
   6   1  -1  937.58   43.20
   6  -1  -1  918.03   45.16
   6   1  -1  974.17   44.76
   6  -1  -1  956.25   48.25
   6  -1  -1  957.13   42.77
   6   1  -1  901.27   44.14
   6   1  -1  857.06   42.42
   6   1  -1  923.44   44.55
  -5  -1   1  729.84   32.95
  -5  -1   1  712.23   30.88
  -5   1   1  720.14   31.49
  -5   1   1  778.75   33.85
  -5   1   1  704.39   31.70
  -5   1   1  634.89   29.30
  -5   1   1  698.40   30.81
  -5  -1   1  749.77   30.53
  -5   1   1  714.40   30.40
  -5  -1   1  576.70   25.54
  -5  -1   1  681.32   29.65
  -5  -1   1  714.85   31.35
  -5  -1   1  632.11   29.30
   5   1  -1  724.29   32.06
   5   1  -1  739.12   32.27
   5  -1  -1  738.55   30.07
   5  -1  -1  789.94   34.65
   5   1  -1  731.12   31.71
   5  -1  -1  741.41   31.45
   5  -1  -1  671.01   29.20
   5  -1  -1  690.44   31.05
   5  -1  -1  667.59   30.55
   5   1  -1  735.36   30.15
   5   1  -1  711.35   31.11
   5   1  -1  733.55   30.10
   5  -1  -1  767.11   34.96
   5   1  -1  697.00   31.02
  -4  -1   1   94.97    3.00
  -4   1   1   96.81    3.05
  -4   1   1  100.12    3.17
  -4   1   1  102.55    3.47
  -4   1   1   98.53    3.30
  -4  -1   1   97.97    3.16
  -4   1   1   97.19    2.78
  -4  -1   1  103.35    3.70
  -4  -1   1   97.68    3.24
  -4  -1   1  102.53    3.31
  -4   1   1  102.29    3.35
  -4  -1   1  106.87    2.97
   4   1  -1   98.42    3.26
   4   1  -1  100.17    3.38
   4  -1  -1  100.19    3.44
   4   1  -1   93.48    3.02
   4  -1  -1   96.96    3.05
   4  -1  -1  105.92    3.52
   4  -1  -1  103.45    2.64
   4  -1  -1   99.08    2.83
   4  -1  -1  112.53    3.64
   4   1  -1  100.29    2.69
   4   1  -1   98.56    2.50
   4   1  -1   97.38    3.80
   4   1  -1   98.94    3.19
   4   1  -1  101.56    3.21
  -3   1   1  581.82   24.05
  -3   1   1  597.57   26.20
  -3  -1   1  617.68   26.46
  -3  -1   1  637.37   26.37
  -3   1   1  623.30   26.18
  -3   1   1  624.15   26.11
  -3  -1   1  611.45   25.59
  -3  -1   1  603.28   25.90
  -3   1   1  621.55   24.90
  -3   1   1  611.36   25.57
  -3  -1   1  601.41   25.40
  -3  -1   1  648.14   25.66
   3  -1  -1  601.58   24.83
   3  -1  -1  669.34   25.94
   3  -1  -1  649.48   26.02
   3   1  -1  586.10   24.44
   3   1  -1  597.43   25.14
   3  -1  -1  609.63   25.56
   3  -1  -1  637.37   26.73
   3  -1  -1  584.28   24.65
   3  -1  -1  595.40   24.48
   3   1  -1  620.75   25.90
   3   1  -1  583.17   22.28
   3   1  -1  630.50   25.87
   3   1  -1  650.87   25.82
   3   1  -1  610.70   26.01
   3   1  -1  646.15   24.65
  -2  -1   1  211.92    5.81
  -2   1   1  179.89    6.02
  -2   1   1  201.30    6.12
  -2   1   1  202.27    6.80
  -2   1   1  188.06    6.19
  -2   1   1  211.92    5.73
  -2   1   1  202.67    5.99
  -2  -1   1  186.54    5.99
  -2  -1   1  186.45    6.84
  -2  -1   1  195.49    6.38
  -2  -1   1  213.95    6.25
  -2  -1   1  185.15    6.21
  -2  -1   1  198.87    6.42
  -2   1   1  179.58    5.76
   2  -1  -1  191.36    5.67
   2  -1  -1  184.23    6.12
   2  -1  -1  198.11    6.38
   2  -1  -1  194.54    6.21
   2  -1  -1  196.86    5.99
   2  -1  -1  213.79    5.97
   2  -1  -1  221.04    6.32
   2   1  -1  184.37    5.97
   2   1  -1  182.84    6.26
   2   1  -1  199.84    5.62
   2   1  -1  224.81    6.23
   2  -1  -1  184.00    6.82
   2   1  -1  193.08    6.14
   2   1  -1  178.54    6.00
   2   1  -1  212.13    6.12
   2   1  -1  183.21    6.11
  -1  -1   1   18.16    0.62
  -1   1   1   16.95    0.43
  -1  -1   1   17.21    0.59
  -1  -1   1   16.59    0.47
  -1   1   1   17.21    0.42
  -1   1   1   17.35    0.68
  -1   1   1   17.73    0.57
  -1   1   1   17.90    0.87
  -1   1   1   17.38    0.52
  -1  -1   1   17.04    0.47
  -1  -1   1   16.78    0.49
  -1  -1   1   16.50    0.49
  -1   1   1   17.24    0.62
  -1  -1   1   16.79    0.64
  -1   1   1   16.22    0.43
   1  -1  -1   16.53    0.66
   1   1  -1   17.45    0.52
   1  -1  -1   17.44    0.47
   1  -1  -1   16.59    0.61
   1  -1  -1   18.72    0.62
   1   1  -1   17.66    0.64
   1   1  -1   17.30    0.73
   1  -1  -1   18.04    0.62
   1  -1  -1   17.40    0.54
   1  -1  -1   17.28    0.42
   1   1  -1   16.88    0.40
   1  -1  -1   17.04    0.56
   1   1  -1   17.52    0.64
   1   1  -1   16.78    0.66
   1   1  -1   16.57    0.49
   0  -1   1  429.41   14.50
   0   1   1  441.38   16.36
   0  -1   1  432.82   14.90
   0   1   1  442.75   16.43
   0   1   1  437.98   16.46
   0   1   1  463.97   16.74
   0   1   1  475.68   16.48
   0   1   1  445.54   15.98
   0  -1   1  503.02   18.25
   0  -1   1  437.42   16.12
   0  -1   1  437.14   15.91
   0  -1   1  453.42   15.94
   0  -1   1  440.61   15.87
   0  -1   1  449.18   16.46
   0   1   1  438.08   16.69
   0  -1   1  444.03   14.83
   0   1   1  478.38   17.00
   0  -1  -1  434.35   14.97
   0  -1  -1  470.80   17.37
   0  -1  -1  462.08   16.97
   0  -1  -1  453.96   16.10
   0  -1  -1  398.51   15.11
   0  -1  -1  475.89   16.93
   0   1  -1  466.88   17.23
   0   1  -1  438.84   15.94
   0  -1  -1  453.52   16.48
   0   1  -1  462.14   16.52
   0   1  -1  438.19   16.08
   0   1  -1  436.07   14.95
   0  -1  -1  444.48   16.10
   0   1  -1  454.25   16.69
   0   1  -1  437.94   16.15
   1  -1   1 1430.73   70.18
   1   1   1 1414.61   71.01
   1  -1   1 1412.18   69.48
   1   1   1 1432.27   69.99
   1   1   1 1437.32   70.44
   1   1   1 1407.57   71.15
   1   1   1 1331.02   67.44
   1   1   1 1391.95   69.17
   1  -1   1 1410.74   69.90
   1   1   1 1428.11   71.95
   1  -1   1 1347.22   66.92
   1  -1   1 1409.02   71.10
   1  -1   1 1409.79   71.69
   1  -1   1 1389.04   70.23
   1   1   1 1500.71   75.97
  -1  -1  -1 1375.52   69.19
  -1  -1  -1 1423.23   72.24
  -1  -1  -1 1450.23   71.22
  -1  -1  -1 1346.84   68.44
  -1  -1  -1 1393.72   70.06
  -1   1  -1 1432.03   72.38
  -1  -1  -1 1330.01   64.71
  -1  -1  -1 1310.31   67.21
  -1   1  -1 1391.07   68.27
  -1   1  -1 1361.61   67.42
  -1   1  -1 1333.43   66.67
  -1   1  -1 1396.83   71.15
  -1   1  -1 1366.66   68.06
  -1  -1  -1 1432.15   71.11
  -1   1  -1 1362.80   68.96
  -1   1  -1 1397.81   65.94
   2  -1   1   79.65    2.60
   2   1   1   86.45    2.32
   2   1   1   85.20    2.45
   2   1   1   84.84    2.62
   2   1   1   83.80    2.69
   2   1   1   76.91    2.98
   2   1   1   80.08    2.57
   2   1   1   83.08    2.34
   2  -1   1   88.78    2.71
   2  -1   1   90.81    2.01
   2   1   1   93.88    2.79
   2  -1   1   90.77    2.29
   2  -1   1   95.32    2.26
   2  -1   1   81.77    3.33
  -2  -1  -1   89.26    2.81
  -2  -1  -1   79.60    3.28
  -2  -1  -1   90.30    2.78
  -2  -1  -1   84.14    2.71
  -2  -1  -1   86.76    2.55
  -2   1  -1   86.38    2.29
  -2   1  -1   94.99    2.20
  -2   1  -1   85.65    2.71
  -2   1  -1   88.86    2.01
  -2   1  -1   89.56    2.62
  -2   1  -1   87.20    2.67
  -2   1  -1   88.69    2.38
  -2   1  -1   84.39    2.74
   3   1   1   38.32    1.58
   3  -1   1   38.31    1.39
   3   1   1   41.38    1.89
   3   1   1   38.43    1.23
   3   1   1   35.39    1.89
   3   1   1   37.23    1.39
   3   1   1   35.20    1.28
   3   1   1   37.35    1.63
   3  -1   1   41.12    1.16
   3  -1   1   38.71    1.11
   3  -1   1   38.43    1.46
   3  -1   1   34.37    1.39
  -3  -1  -1   38.46    1.39
  -3  -1  -1   38.13    1.46
  -3  -1  -1   35.08    1.34
  -3   1  -1   37.04    1.53
  -3  -1  -1   37.53    1.27
  -3  -1  -1   35.44    1.84
  -3   1  -1   36.22    1.32
  -3   1  -1   36.36    0.90
  -3   1  -1   38.84    1.49
  -3   1  -1   35.98    1.42
  -3  -1  -1   37.70    1.21
  -3   1  -1   35.77    0.88
  -3   1  -1   38.22    1.84
   4  -1   1   27.55    0.87
   4   1   1   28.31    1.54
   4  -1   1   27.48    1.15
   4   1   1   27.22    1.04
   4   1   1   28.04    1.01
   4   1   1   26.63    0.90
   4  -1   1   26.18    1.09
   4   1   1   26.20    0.99
   4   1   1   27.27    1.01
   4  -1   1   26.08    0.75
   4  -1   1   30.17    1.65
   4   1   1   31.02    1.65
  -4  -1  -1   28.30    1.02
  -4   1  -1   24.95    0.73
  -4  -1  -1   30.76    1.51
  -4  -1  -1   28.92    1.06
  -4  -1  -1   26.61    1.56
  -4   1  -1   27.05    1.13
  -4  -1  -1   28.61    1.15
  -4   1  -1   29.08    1.16
  -4   1  -1   27.90    0.71
  -4   1  -1   27.57    1.47
  -4   1  -1   26.20    0.62
  -4   1  -1   28.02    1.13
   5   1   1   55.62    1.96
   5   1   1   54.70    2.05
   5   1   1   52.48    1.87
   5   1   1   52.03    2.08
   5   1   1   53.21    1.63
   5   1   1   53.76    1.91
   5   1   1   55.97    1.84
   5  -1   1   51.28    1.87
   5  -1   1   57.34    2.00
   5  -1   1   52.64    1.79
   5   1   1   50.97    1.73
   5  -1   1   51.49    1.46
   5  -1   1   51.04    1.56
  -5  -1  -1   53.04    1.72
  -5   1  -1   52.45    1.39
  -5  -1  -1   54.74    1.86
  -5  -1  -1   57.01    1.86
  -5  -1  -1   52.43    1.75
  -5  -1  -1   54.65    2.41
  -5   1  -1   53.68    1.87
  -5   1  -1   53.14    1.91
  -5   1  -1   52.98    1.73
  -5   1  -1   51.01    2.41
  -5   1  -1   49.86    1.20
  -5   1  -1   55.71    1.89
   6   1   1   75.00    2.59
   6   1   1   78.96    2.41
   6   1   1   74.81    2.72
   6   1   1   77.32    2.43
   6   1   1   71.76    1.65
   6   1   1   73.49    3.11
   6   1   1   80.76    2.59
   6   1   1   77.05    2.41
   6  -1   1   80.19    2.90
   6  -1   1   75.10    2.53
   6  -1   1   73.14    2.22
   6  -1   1   80.78    2.90
   6  -1   1   73.13    2.34
   6  -1   1   74.64    2.67
  -6   1  -1   75.38    2.05
  -6  -1  -1   76.54    2.57
  -6  -1  -1   75.43    2.78
  -6  -1  -1   73.28    2.50
  -6  -1  -1   73.47    2.71
  -6  -1  -1   72.33    1.68
  -6  -1  -1   77.59    2.60
  -6  -1  -1   79.32    2.67
  -6   1  -1   81.37    2.76
  -6   1  -1   72.81    1.84
  -6   1  -1   75.10    2.65
  -6   1  -1   76.08    2.29
  -6   1  -1   74.36    3.12
  -6   1  -1   77.76    2.83
   7   1   1   68.36    1.67
   7   1   1   69.50    3.26
   7   1   1   73.30    2.48
   7   1   1   73.21    2.78
   7   1   1   73.16    2.67
   7   1   1   67.57    2.55
   7   1   1   74.48    2.38
   7  -1   1   57.88    2.38
   7   1   1   69.88    2.24
   7  -1   1   73.94    3.63
   7  -1   1   74.76    2.91
   7  -1   1   79.41    2.65
   7  -1   1   71.72    2.41
   7  -1   1   71.58    2.27
  -7   1  -1   71.10    1.84
  -7  -1  -1   75.26    3.28
  -7  -1  -1   73.91    2.60
  -7  -1  -1   75.40    2.59
  -7  -1  -1   69.67    2.72
  -7  -1  -1   73.14    2.60
  -7  -1  -1   65.46    1.63
  -7   1  -1   74.55    3.17
  -7  -1  -1   73.77    2.36
  -7   1  -1   71.88    2.29
  -7   1  -1   72.38    2.64
  -7   1  -1   72.14    1.91
  -7   1  -1   74.43    2.85
  -7   1  -1   72.10    3.21
   8  -1   1  274.03   10.34
   8   1   1  311.85   11.81
   8   1   1  276.21   11.07
   8  -1   1  293.48   11.71
   8   1   1  297.48   11.43
   8  -1   1  311.03   12.68
   8   1   1  265.15   10.81
   8   1   1  285.37   11.52
   8   1   1  292.40   11.62
   8  -1   1  302.88   12.02
   8   1   1  267.07    8.90
   8   1   1  291.40   11.03
   8  -1   1  306.97   12.44
   8  -1   1  305.99   11.78
  -8  -1  -1  309.54   11.29
  -8  -1  -1  268.41   10.65
  -8  -1  -1  294.66   11.38
  -8   1  -1  291.67   11.52
  -8  -1  -1  283.80   11.42
  -8  -1  -1  280.93    9.21
  -8  -1  -1  279.48   11.19
  -8   1  -1  289.49   11.78
  -8   1  -1  294.19   11.54
  -8   1  -1  288.69   11.36
  -8   1  -1  289.23    9.85
  -8   1  -1  282.46   11.07
  -8   1  -1  292.97    9.84
  -8  -1  -1  297.42   11.45
   9  -1   1  205.38    7.46
   9   1   1  183.52    7.27
   9   1   1  215.18    8.45
   9   1   1  200.90    7.37
   9   1   1  187.91    6.77
   9   1   1  195.63    7.84
   9   1   1  188.90    8.24
   9   1   1  193.69    7.29
   9   1   1  203.04    7.95
   9  -1   1  192.11    7.17
   9  -1   1  205.20    9.30
   9  -1   1  202.15    8.38
   9  -1   1  233.95    8.67
   9  -1   1  205.31    8.03
  -9  -1  -1  198.87    7.81
  -9  -1  -1  198.39    7.58
  -9  -1  -1  206.52    7.70
  -9  -1  -1  220.18    7.70
  -9   1  -1  204.15    7.70
  -9  -1  -1  178.05    7.29
  -9   1  -1  188.13    7.77
  -9   1  -1  191.64    7.44
  -9   1  -1  187.73    6.92
  -9   1  -1  193.10    8.41
  10   1   1  157.15    6.35
  10   1   1  163.31    6.51
  10   1   1  152.01    5.81
  10   1   1  149.72    5.33
  10   1   1  153.75    7.11
  10   1   1  167.57    6.26
  10   1   1  166.57    6.71
  10   1   1  162.11    6.05
  10  -1   1  160.77    7.01
  10  -1   1  167.75    6.66
  10  -1   1  161.62    6.18
  10  -1   1  160.37    5.97
  10  -1   1  168.42    7.10
  10  -1   1  184.96    6.96
 -10   1  -1  154.04    6.00
 -10  -1  -1  163.15    6.33
 -10  -1  -1  155.66    6.85
 -10  -1  -1  168.74    5.85
 -10  -1  -1  162.08    6.56
 -10  -1  -1  168.62    6.33
 -10   1  -1  165.70    7.69
 -10   1  -1  159.18    6.35
 -10   1  -1  152.48    6.71
 -10   1  -1  161.22    6.00
  11   1   1    3.78    0.47
  11  -1   1    4.67    0.85
  11   1   1    4.41    0.71
  11   1   1    4.04    0.49
  11   1   1    3.83    0.68
  11   1   1    4.18    0.45
  11   1   1    4.29    0.57
  11   1   1    2.06    1.09
  11   1   1    3.92    0.68
  11   1   1    3.57    0.68
  11  -1   1    4.04    0.59
  11  -1   1    4.20    0.49
  11  -1   1    4.34    0.54
  11  -1   1    4.98    0.90
  11  -1   1    4.42    0.66
 -11  -1  -1    3.94    0.62
 -11  -1  -1    3.61    0.73
 -11   1  -1    4.29    0.50
 -11   1  -1    4.58    0.85
 -11   1  -1    3.96    0.78
 -11   1  -1    3.89    0.69
 -11   1  -1    3.89    0.61
 -11  -1  -1    3.83    0.50
 -11  -1  -1    5.00    0.56
  12   1   1   53.33    2.62
  12   1   1   48.73    2.46
  12   1   1   53.96    2.64
  12   1   1   50.19    2.17
  12   1   1   47.74    2.06
  12   1   1   46.04    2.03
  12  -1   1   52.50    2.95
  12  -1   1   50.10    2.13
  12  -1   1   50.92    2.45
  12  -1   1   56.68    2.38
 -12  -1  -1   52.00    2.48
 -12  -1  -1   50.57    2.13
 -12   1  -1   46.25    2.17
 -12   1  -1   50.14    2.15
 -12   1  -1   50.10    2.50
 -12   1  -1   48.96    2.59
  13   1   1    3.11    0.73
  13   1   1    3.05    0.75
  13   1   1    2.39    0.75
  13  -1   1    3.02    0.54
  13  -1   1    2.91    0.64
  13  -1   1    3.28    0.62
 -13  -1  -1    1.89    0.66
 -13   1  -1    3.05    0.56
 -13   1  -1    3.21    0.69
 -13   1  -1    3.00    0.80
  14   1   1   16.22    2.15
  14   1   1   13.69    1.41
  14   1   1   15.06    2.13
  14  -1   1   14.66    1.23
  14  -1   1   13.46    1.25
  14  -1   1   14.76    1.61
  14  -1   1   15.63    1.58
 -14  -1  -1   14.21    1.28
 -14   1  -1   14.23    1.39
  15   1   1    4.15    0.94
  15  -1   1    2.97    0.80
  15   1   1    3.09    0.94
  15  -1   1    3.73    1.06
  15   1   1    4.08    0.92
  15  -1   1    4.13    1.27
 -15   1  -1    4.30    0.90
 -15  -1  -1    3.21    0.82
  16   1   1   55.27    3.30
  16   1   1   58.03    3.26
  16   1   1   59.18    3.45
  16  -1   1   57.60    3.14
  16  -1   1   60.81    3.71
  16  -1   1   56.75    4.02
 -16  -1  -1   56.12    3.21
 -16   1  -1   55.19    3.28
  17   1   1  146.81    7.32
  17   1   1  152.38    7.39
  17   1   1  145.52    6.99
  17  -1   1  154.89    7.74
  17  -1   1  140.25    6.89
  17  -1   1  155.97    7.43
 -17  -1  -1  142.23    8.29
 -17   1  -1  142.04    7.13
  18  -1   1    8.36    1.11
  18   1   1    9.26    1.23
  18   1   1    9.92    1.32
  18   1   1    9.07    1.30
  18  -1   1    8.61    1.58
  18  -1   1    9.85    1.46
 -18  -1  -1    8.57    1.16
 -18   1  -1    9.06    1.96
  19   1   1    0.64    0.56
  19   1   1    0.94    0.59
  19   1   1    0.76    0.61
  19  -1   1    0.36    0.49
  19  -1   1    0.99    0.68
 -19   1  -1    0.75    0.57
 -19  -1  -1    0.56    0.52
  20   1   1    1.16    0.59
  20   1   1    1.82    0.61
  20   1   1    1.51    0.56
  20  -1   1    2.10    0.73
  20  -1   1    1.30    0.57
 -20   1  -1    1.47    0.64
 -20  -1  -1    0.88    0.56
  21   1   1   11.24    0.94
  21   1   1   11.54    0.99
  21   1   1   10.20    1.02
  21  -1   1   12.47    1.23
  21  -1   1    9.26    1.39
 -21  -1  -1   10.95    1.39
 -21   1  -1   12.07    1.11
 -21   2   1   39.28    2.86
 -21  -2   1   35.22    2.01
  21  -2  -1   44.12    2.31
  21   2  -1   42.24    2.08
  21  -2  -1   34.82    1.93
  21   2  -1   41.20    2.93
 -20   2   1    0.35    0.76
 -20  -2   1    0.24    0.62
  20   2  -1    0.52    0.45
  20  -2  -1    0.17    0.38
  20  -2  -1    0.54    0.52
  20   2  -1    0.78    0.76
 -19   2   1   11.42    1.28
 -19  -2   1   10.39    1.16
  19  -2  -1    8.81    1.47
  19  -2  -1   11.02    1.42
  19  -2  -1   10.77    1.16
  19   2  -1   11.50    1.28
  19   2  -1   11.07    1.32
 -18   2   1   11.94    1.42
 -18  -2   1   11.94    1.34
  18   2  -1   12.77    1.49
  18  -2  -1   12.25    1.27
  18  -2  -1   12.44    1.21
  18  -2  -1   12.82    1.60
  18   2  -1   13.69    1.56
 -17   2   1    4.58    1.58
 -17  -2   1    4.32    1.51
  17  -2  -1    4.35    0.88
  17   2  -1    5.31    1.75
  17  -2  -1    4.93    1.16
  17  -2  -1    4.77    0.90
  17   2  -1    5.66    1.11
 -16  -2   1    0.78    0.95
 -16   2   1    0.49    0.54
 -16   2   1    0.40    0.61
 -16   2   1    0.76    0.71
  16  -2  -1    0.42    0.54
  16  -2  -1    0.94    0.52
  16   2  -1    1.02    0.68
  16   2  -1    0.90    1.09
 -15  -2   1    3.21    0.88
 -15   2   1    3.57    0.83
 -15   2   1    3.96    1.68
 -15   2   1    3.28    1.44
  15  -2  -1    4.39    0.83
  15   2  -1    4.08    0.76
  15  -2  -1    2.78    0.82
  15   2  -1    3.89    1.02
  15   2  -1    3.87    1.51
 -14   2   1    2.05    0.68
 -14   2   1    1.41    0.61
 -14   2   1    1.44    0.62
 -14   2   1    1.63    0.78
 -14  -2   1    1.08    0.62
  14   2  -1    0.71    0.76
  14   2  -1    1.16    0.43
  14   2  -1    1.20    0.56
  14   2  -1    1.51    0.69
  14  -2  -1    1.35    0.59
  14   2  -1    1.49    0.75
 -13   2   1   21.01    1.56
 -13   2   1   21.37    1.54
 -13   2   1   21.41    1.61
 -13   2   1   20.94    1.82
 -13  -2   1   25.10    1.72
  13   2  -1   22.07    1.87
  13   2  -1   20.00    1.70
  13   2  -1   22.40    1.79
  13  -2  -1   22.19    1.46
  13   2  -1   22.21    1.25
  13   2  -1   21.63    1.96
 -12   2   1    0.49    0.71
 -12   2   1    0.03    0.36
 -12   2   1    0.52    0.38
 -12  -2   1    0.00    0.38
 -12   2   1    0.29    0.36
  12  -2  -1    0.24    0.52
  12   2  -1    0.14    0.45
  12   2  -1    0.16    0.31
  12   2  -1    0.17    0.42
  12   2  -1    0.28    0.29
  12   2  -1    0.49    0.47
  12   2  -1    0.28    0.62
 -11   2   1    0.31    0.35
 -11   2   1    0.17    0.31
 -11  -2   1    0.16    0.29
 -11   2   1    0.12    0.29
 -11  -2   1    0.09    0.23
 -11   2   1   -0.02    0.29
 -11  -2   1    0.00    0.26
  11   2  -1    0.29    0.38
  11  -2  -1    0.14    0.40
  11   2  -1    0.02    0.38
  11  -2  -1    0.00    0.31
  11   2  -1   -0.05    0.24
  11   2  -1   -0.05    0.54
  11  -2  -1    0.09    0.31
  11   2  -1    0.33    0.24
  11   2  -1    0.16    0.31
 -10   2   1   25.43    1.53
 -10  -2   1   26.30    1.60
 -10  -2   1   26.98    1.39
 -10  -2   1   29.25    1.70
 -10  -2   1   27.17    1.96
 -10  -2   1   24.32    1.53
 -10   2   1   25.43    1.41
 -10   2   1   27.10    1.65
 -10   2   1   25.83    1.47
  10   2  -1   27.65    1.60
  10  -2  -1   27.31    2.15
  10   2  -1   24.64    1.46
  10   2  -1   26.06    1.32
  10  -2  -1   26.06    1.51
  10  -2  -1   25.97    2.31
  10  -2  -1   26.09    1.75
  10  -2  -1   26.46    1.49
  10   2  -1   24.39    1.15
  10  -2  -1   27.91    1.75
  10   2  -1   26.28    1.25
  -9   2   1   34.32    1.68
  -9   2   1   36.02    1.75
  -9   2   1   32.13    1.53
  -9  -2   1   33.41    1.72
  -9   2   1   34.13    2.50
  -9   2   1   32.62    1.11
  -9  -2   1   33.71    1.54
  -9  -2   1   32.32    1.72
  -9  -2   1   34.37    1.44
  -9  -2   1   32.82    1.53
   9   2  -1   34.75    1.79
   9  -2  -1   35.06    1.82
   9  -2  -1   36.62    1.73
   9   2  -1   35.34    1.54
   9   2  -1   31.28    1.60
   9  -2  -1   35.74    1.96
   9  -2  -1   33.03    1.15
   9   2  -1   34.33    2.01
   9   2  -1   34.65    1.75
   9  -2  -1   31.19    1.68
   9   2  -1   32.25    1.30
  -8   2   1   78.26    2.45
  -8   2   1   84.49    3.42
  -8  -2   1   84.84    3.11
  -8   2   1   77.41    2.98
  -8   2   1   88.71    3.49
  -8   2   1   86.71    3.49
  -8  -2   1   83.12    3.40
  -8  -2   1   81.82    3.99
  -8  -2   1   85.05    3.09
  -8  -2   1   80.59    3.73
   8  -2  -1   82.82    2.57
   8   2  -1   87.96    3.23
   8  -2  -1   90.16    3.57
   8   2  -1   77.72    2.36
   8  -2  -1   86.64    3.42
   8   2  -1   78.52    3.14
   8   2  -1   82.72    3.33
   8   2  -1   88.55    3.00
   8  -2  -1   78.94    2.88
   8   2  -1   82.18    2.81
   8   2  -1   83.92    3.16
   8  -2  -1   86.49    3.47
  -7  -2   1    0.90    0.31
  -7   2   1    0.64    0.33
  -7   2   1    0.82    0.36
  -7   2   1    0.83    0.14
  -7   2   1    0.61    0.29
  -7   2   1    0.94    0.40
  -7   2   1    1.21    0.40
  -7  -2   1    0.80    0.29
  -7  -2   1    0.92    0.35
  -7  -2   1    0.88    0.36
  -7  -2   1    0.87    0.38
   7   2  -1    1.01    0.12
   7  -2  -1    0.66    0.07
   7   2  -1    0.95    0.36
   7  -2  -1    0.92    0.35
   7  -2  -1    0.83    0.14
   7  -2  -1    1.61    0.62
   7  -2  -1    0.80    0.38
   7   2  -1    0.80    0.10
   7   2  -1    0.73    0.33
   7  -2  -1    0.83    0.07
   7   2  -1    0.68    0.35
   7   2  -1    0.78    0.21
   7   2  -1    0.80    0.35
   7   2  -1    0.83    0.21
  -6   2   1   15.11    0.99
  -6   2   1   14.64    1.13
  -6   2   1   16.36    0.88
  -6   2   1   15.44    0.94
  -6   2   1   16.36    0.47
  -6   2   1   16.19    0.97
  -6  -2   1   16.78    1.04
  -6  -2   1   13.22    0.88
  -6  -2   1   14.43    0.78
  -6  -2   1   15.48    0.94
  -6  -2   1   15.39    1.25
   6   2  -1   15.25    1.30
   6  -2  -1   14.16    0.45
   6  -2  -1   16.17    0.99
   6  -2  -1   14.30    0.90
   6  -2  -1   15.04    0.43
   6  -2  -1   15.75    0.87
   6  -2  -1   15.23    0.97
   6  -2  -1   16.72    1.49
   6   2  -1   13.83    0.54
   6   2  -1   14.90    0.57
   6   2  -1   14.63    1.35
   6   2  -1   14.95    0.87
   6   2  -1   14.10    0.40
   6   2  -1   15.37    0.90
   6   2  -1   14.57    0.42
  -5  -2   1   16.15    0.85
  -5   2   1   17.07    0.90
  -5   2   1   18.25    1.01
  -5  -2   1   17.04    0.97
  -5  -2   1   18.58    0.92
  -5   2   1   17.87    0.99
  -5   2   1   17.12    0.78
  -5   2   1   16.41    0.82
  -5  -2   1   15.61    0.42
  -5  -2   1   16.55    1.08
  -5  -2   1   17.19    0.45
   5  -2  -1   16.55    0.85
   5  -2  -1   18.32    1.42
   5   2  -1   17.66    0.95
   5   2  -1   17.45    0.56
   5  -2  -1   17.23    0.45
   5  -2  -1   17.90    1.01
   5  -2  -1   15.75    0.45
   5   2  -1   16.39    0.90
   5   2  -1   17.14    0.54
   5  -2  -1   16.03    0.50
   5   2  -1   16.27    0.45
   5   2  -1   16.74    0.87
   5   2  -1   17.85    0.82
   5   2  -1   17.26    0.87
   5   2  -1   17.02    0.52
   5  -2  -1   16.83    0.80
  -4   2   1   69.36    1.84
  -4  -2   1   66.86    1.67
  -4   2   1   66.74    2.10
  -4   2   1   70.75    2.52
  -4   2   1   68.18    3.04
  -4  -2   1   65.37    2.12
  -4   2   1   70.35    1.58
  -4  -2   1   65.06    2.17
  -4   2   1   66.98    2.71
  -4  -2   1   71.04    2.43
  -4  -2   1   66.12    2.41
  -4  -2   1   64.50    1.61
  -4  -2   1   64.26    1.72
  -4   2   1   68.03    2.59
   4   2  -1   67.80    2.62
   4  -2  -1   63.64    2.13
   4  -2  -1   62.58    1.58
   4  -2  -1   66.46    2.13
   4  -2  -1   63.03    1.73
   4   2  -1   68.55    2.45
   4  -2  -1   67.44    1.46
   4  -2  -1   67.85    2.60
   4  -2  -1   70.56    3.12
   4   2  -1   66.88    2.22
   4   2  -1   61.88    1.60
   4   2  -1   63.86    1.75
   4   2  -1   65.84    2.39
   4   2  -1   63.51    1.70
   4   2  -1   68.13    2.29
   4  -2  -1   66.76    2.41
  -3  -2   1  111.38    3.14
  -3  -2   1  114.57    3.61
  -3   2   1  113.34    3.64
  -3   2   1  113.12    3.85
  -3   2   1  117.51    3.73
  -3   2   1  115.87    4.02
  -3  -2   1  107.88    3.47
  -3   2   1  112.54    4.46
  -3   2   1  116.15    3.33
  -3   2   1  110.88    2.95
  -3  -2   1  107.81    3.02
  -3  -2   1  116.20    3.75
  -3  -2   1  118.74    3.97
  -3  -2   1  114.97    4.56
   3  -2  -1  119.17    3.83
   3  -2  -1  113.01    3.35
   3  -2  -1  115.65    3.83
   3  -2  -1  109.20    2.74
   3  -2  -1  116.60    3.09
   3   2  -1  115.54    3.97
   3   2  -1  133.73    3.26
   3   2  -1  119.38    3.89
   3  -2  -1  108.73    3.45
   3   2  -1  114.40    2.76
   3   2  -1  112.72    3.57
   3  -2  -1  119.90    4.04
   3   2  -1  119.31    4.25
   3  -2  -1  119.76    4.13
   3   2  -1  114.37    4.56
   3   2  -1  109.00    3.04
   3   2  -1  114.61    3.28
  -2  -2   1    0.24    0.14
  -2  -2   1    0.29    0.21
  -2   2   1    0.17    0.24
  -2   2   1    0.16    0.16
  -2   2   1    0.31    0.21
  -2   2   1    0.16    0.10
  -2   2   1    0.17    0.21
  -2  -2   1    0.23    0.09
  -2  -2   1    0.47    0.16
  -2  -2   1    0.19    0.23
  -2  -2   1    0.14    0.19
  -2   2   1    0.19    0.29
  -2  -2   1    0.24    0.17
  -2   2   1    0.57    0.43
   2  -2  -1    0.38    0.19
   2  -2  -1    0.29    0.07
   2  -2  -1    0.83    0.14
   2   2  -1    0.14    0.17
   2  -2  -1    0.09    0.33
   2   2  -1    0.05    0.19
   2   2  -1    0.14    0.36
   2  -2  -1    0.24    0.17
   2  -2  -1    0.24    0.10
   2  -2  -1    0.35    0.05
   2  -2  -1    0.26    0.38
   2  -2  -1    0.23    0.14
   2   2  -1    0.26    0.23
   2   2  -1    0.29    0.23
   2   2  -1    0.24    0.12
   2   2  -1    0.19    0.19
  -1  -2   1    4.65    0.38
  -1   2   1    4.65    0.40
  -1   2   1    4.84    0.49
  -1   2   1    4.81    0.29
  -1  -2   1    4.51    0.28
  -1   2   1    5.50    0.40
  -1   2   1    4.81    0.17
  -1   2   1    5.38    0.45
  -1   2   1    4.75    0.52
  -1  -2   1    5.17    0.42
  -1  -2   1    5.46    0.42
  -1   2   1    4.70    0.28
  -1  -2   1    5.36    0.36
  -1  -2   1    5.12    0.31
   1   2  -1    5.00    0.35
   1  -2  -1    4.74    0.45
   1  -2  -1    4.75    0.24
   1   2  -1    4.98    0.40
   1  -2  -1    4.88    0.31
   1   2  -1    4.75    0.23
   1  -2  -1    4.91    0.31
   1  -2  -1    4.88    0.43
   1  -2  -1    5.45    0.61
   1  -2  -1    4.63    0.21
   1   2  -1    4.96    0.52
   1   2  -1    5.08    0.43
   1   2  -1    4.91    0.29
   1   2  -1    4.91    0.45
   1  -2  -1    4.86    0.26
   0  -2   1    9.63    0.16
   0  -2   1    8.95    0.45
   0  -2   1    8.95    0.45
   0  -2   1    8.97    0.42
   0  -2   1    8.57    0.43
   0   2   1    8.48    0.31
   0   2   1    9.13    0.43
   0   2   1    9.37    0.75
   0   2   1    8.90    0.31
   0   2   1    8.88    0.49
   0  -2   1    9.42    0.42
   0  -2   1    8.78    0.16
   0   2   1    9.30    0.56
   0   2   1    8.81    0.56
   0   2   1    8.52    0.52
   0  -2   1    9.46    0.40
   0  -2   1    8.50    0.21
   0  -2  -1    9.49    0.36
   0  -2  -1    8.67    0.31
   0   2  -1    9.28    0.52
   0   2  -1    8.85    0.21
   0  -2  -1    9.16    0.47
   0   2  -1    9.49    0.54
   0  -2  -1    9.30    0.56
   0  -2  -1    8.81    0.52
   0   2  -1    9.26    0.42
   0   2  -1    9.44    0.49
   0   2  -1    9.89    0.57
   0  -2  -1    8.73    0.50
   0  -2  -1    9.16    0.38
   0  -2  -1    8.57    0.29
   1  -2   1   92.70    2.71
   1  -2   1   90.06    2.81
   1   2   1   91.22    2.60
   1  -2   1   90.86    3.38
   1   2   1   89.38    2.88
   1  -2   1   87.73    2.55
   1   2   1   94.07    2.64
   1  -2   1   85.41    2.29
   1  -2   1   92.97    2.83
   1   2   1   91.97    3.30
   1   2   1   87.40    2.81
   1   2   1   86.62    2.79
   1  -2   1   91.81    2.90
   1   2   1   88.13    2.32
   1   2   1   91.69    2.79
  -1   2  -1   82.43    2.67
  -1   2  -1   93.49    2.69
  -1  -2  -1   86.49    2.27
  -1  -2  -1   93.84    2.62
  -1  -2  -1   85.11    2.45
  -1  -2  -1   87.70    2.88
  -1  -2  -1   89.71    2.78
  -1  -2  -1   87.11    2.79
  -1  -2  -1   89.94    2.45
  -1   2  -1   89.07    2.57
  -1   2  -1   91.97    2.95
  -1   2  -1   90.08    2.76
  -1   2  -1   87.51    3.33
  -1   2  -1   86.17    2.32
  -1  -2  -1   91.17    2.98
   2   2   1    2.12    0.16
   2  -2   1    2.62    0.19
   2  -2   1    2.27    0.23
   2   2   1    2.19    0.36
   2   2   1    2.29    0.21
   2   2   1    2.17    0.36
   2  -2   1    2.06    0.19
   2  -2   1    2.13    0.38
   2   2   1    2.55    0.42
   2  -2   1    2.62    0.29
   2   2   1    2.27    0.16
   2   2   1    2.12    0.28
   2   2   1    2.43    0.36
   2  -2   1    2.20    0.17
   2   2   1    2.39    0.21
   2  -2   1    3.24    0.35
  -2   2  -1    2.39    0.17
  -2  -2  -1    2.32    0.36
  -2   2  -1    2.48    0.29
  -2  -2  -1    1.98    0.35
  -2  -2  -1    3.11    0.26
  -2  -2  -1    2.41    0.19
  -2   2  -1    2.00    0.33
  -2  -2  -1    2.62    0.61
  -2  -2  -1    2.13    0.26
  -2   2  -1    2.38    0.24
  -2   2  -1    2.24    0.38
  -2  -2  -1    2.69    0.23
  -2   2  -1    2.29    0.23
  -2   2  -1    2.15    0.35
   3  -2   1  159.80    5.22
   3   2   1  143.93    4.51
   3   2   1  147.29    4.42
   3  -2   1  150.52    4.37
   3   2   1  147.43    5.74
   3   2   1  152.29    4.55
   3   2   1  164.69    4.16
   3   2   1  151.37    5.19
   3  -2   1  152.74    5.34
   3  -2   1  148.23    4.77
   3  -2   1  141.17    4.46
   3   2   1  158.43    5.66
   3   2   1  158.83    6.02
   3   2   1  148.68    4.82
   3  -2   1  158.22    5.52
   3  -2   1  146.37    4.15
  -3   2  -1  152.43    5.67
  -3  -2  -1  153.59    5.07
  -3   2  -1  144.55    5.19
  -3  -2  -1  149.48    4.75
  -3   2  -1  159.56    5.97
  -3   2  -1  156.52    4.44
  -3  -2  -1  168.32    4.22
  -3  -2  -1  151.46    5.15
  -3  -2  -1  154.67    5.43
  -3   2  -1  148.20    4.74
  -3   2  -1  142.52    4.35
  -3  -2  -1  144.99    5.15
  -3   2  -1  152.67    4.74
   4  -2   1   52.17    1.56
   4   2   1   54.56    2.03
   4   2   1   53.96    1.91
   4   2   1   52.15    1.72
   4   2   1   50.50    1.87
   4  -2   1   52.41    2.00
   4  -2   1   55.07    1.89
   4   2   1   52.39    1.51
   4   2   1   50.85    1.58
   4   2   1   51.51    1.84
   4  -2   1   54.60    2.17
   4  -2   1   51.93    1.75
   4  -2   1   52.78    1.39
   4  -2   1   49.64    1.06
  -4  -2  -1   61.26    1.98
  -4  -2  -1   52.97    1.61
  -4  -2  -1   50.47    2.22
  -4  -2  -1   53.44    2.03
  -4  -2  -1   51.80    2.29
  -4   2  -1   53.82    2.53
  -4  -2  -1   54.27    2.01
  -4   2  -1   52.50    1.73
  -4   2  -1   54.39    1.65
  -4   2  -1   50.00    2.00
  -4   2  -1   53.75    1.89
  -4   2  -1   50.45    1.34
  -4   2  -1   55.59    1.23
   5   2   1  104.53    3.33
   5   2   1  110.05    3.44
   5  -2   1   99.08    2.48
   5   2   1  104.37    4.23
   5   2   1  111.75    4.51
   5   2   1  111.87    3.78
   5  -2   1   99.98    2.86
   5  -2   1  108.83    4.65
   5   2   1  113.81    4.72
   5  -2   1  115.51    3.97
   5  -2   1  104.23    4.15
   5  -2   1  127.60    4.67
   5   2   1  115.72    4.04
  -5  -2  -1  115.84    4.04
  -5  -2  -1  114.19    3.92
  -5  -2  -1  110.64    3.82
  -5   2  -1  110.76    4.01
  -5   2  -1  103.78    4.11
  -5  -2  -1  104.98    3.94
  -5   2  -1  108.43    2.74
  -5  -2  -1  108.48    3.40
  -5   2  -1  108.54    4.41
  -5   2  -1  111.19    4.09
  -5   2  -1  103.28    2.81
  -5  -2  -1  103.02    3.70
  -5   2  -1  109.94    4.02
   6  -2   1   61.57    2.52
   6   2   1   55.12    1.86
   6   2   1   56.04    1.82
   6   2   1   55.95    2.19
   6  -2   1   54.53    2.24
   6   2   1   55.03    2.24
   6  -2   1   62.30    2.97
   6   2   1   54.60    2.52
   6  -2   1   55.99    1.87
   6  -2   1   50.17    1.28
   6   2   1   53.85    1.82
   6   2   1   55.24    2.03
   6   2   1   55.60    2.20
  -6  -2  -1   59.26    2.64
  -6   2  -1   60.48    1.46
  -6  -2  -1   54.22    2.06
  -6   2  -1   53.31    1.46
  -6  -2  -1   55.93    2.20
  -6   2  -1   54.55    1.35
  -6   2  -1   54.22    2.29
  -6  -2  -1   56.82    2.13
  -6   2  -1   55.57    2.12
  -6   2  -1   56.44    2.26
  -6  -2  -1   55.24    2.24
  -6   2  -1   60.84    2.27
   7  -2   1   94.59    3.17
   7  -2   1  106.47    4.18
   7   2   1   91.07    3.00
   7   2   1   86.00    3.44
   7   2   1   96.88    4.44
   7   2   1   95.04    3.26
   7   2   1   95.26    3.56
   7   2   1   91.31    3.28
   7   2   1   86.68    3.07
   7  -2   1  103.63    3.92
   7  -2   1   97.38    3.70
   7   2   1   92.64    3.42
   7  -2   1   87.06    2.65
  -7  -2  -1   90.87    3.94
  -7  -2  -1   95.44    3.97
  -7   2  -1   95.25    3.71
  -7  -2  -1   92.04    4.23
  -7  -2  -1   92.89    4.27
  -7   2  -1   92.40    3.66
  -7  -2  -1   98.63    3.56
  -7   2  -1   89.85    3.47
  -7   2  -1   88.24    2.55
  -7   2  -1   88.98    4.02
   8   2   1   32.46    1.23
   8   2   1   32.01    1.67
   8   2   1   31.02    1.28
   8   2   1   29.94    1.53
   8   2   1   31.66    1.42
   8   2   1   29.61    1.28
   8   2   1   30.97    1.13
   8  -2   1   33.52    1.77
   8   2   1   29.01    1.51
   8  -2   1   30.19    1.63
   8  -2   1   28.94    0.88
   8  -2   1   30.66    1.58
   8  -2   1   32.29    1.56
  -8  -2  -1   32.27    1.60
  -8   2  -1   29.89    0.92
  -8  -2  -1   31.90    1.37
  -8  -2  -1   32.51    1.53
  -8  -2  -1   29.56    1.87
  -8   2  -1   28.92    1.44
  -8   2  -1   29.27    1.51
  -8   2  -1   30.40    1.49
  -8   2  -1   30.74    1.51
   9   2   1   12.63    0.87
   9   2   1   14.45    1.21
   9   2   1   13.69    1.18
   9   2   1   13.76    1.06
   9   2   1   13.34    0.88
   9   2   1   12.60    0.69
   9   2   1   12.60    1.02
   9  -2   1   15.34    1.06
   9  -2   1   14.14    1.18
   9   2   1   13.50    0.82
   9  -2   1   11.19    1.15
   9  -2   1   12.73    1.06
  -9  -2  -1   12.54    0.87
  -9  -2  -1   14.37    1.41
  -9  -2  -1   14.75    0.83
  -9  -2  -1   12.98    1.06
  -9   2  -1   12.96    0.97
  -9   2  -1   13.22    0.97
  -9   2  -1   12.28    0.99
  -9   2  -1   12.65    1.04
  -9  -2  -1   14.99    1.39
  10   2   1   29.15    1.49
  10   2   1   31.33    1.51
  10  -2   1   31.89    1.79
  10  -2   1   27.27    1.30
  10   2   1   30.88    1.96
  10   2   1   28.45    1.27
  10   2   1   28.94    1.65
  10  -2   1   33.54    2.32
  10  -2   1   36.50    2.88
  10   2   1   30.79    1.35
  10   2   1   29.02    1.72
 -10  -2  -1   29.37    1.56
 -10  -2  -1   31.12    1.61
 -10  -2  -1   29.74    2.46
 -10  -2  -1   31.84    1.39
 -10   2  -1   28.80    1.61
 -10   2  -1   28.57    1.63
 -10  -2  -1   30.34    2.12
 -10   2  -1   33.08    2.48
 -10   2  -1   28.71    1.61
  11   2   1   42.33    2.34
  11   2   1   42.28    2.06
  11   2   1   45.98    2.12
  11   2   1   42.64    2.08
  11   2   1   46.08    2.38
  11  -2   1   44.54    1.94
  11   2   1   39.69    2.22
 -11   2  -1   48.33    2.48
 -11  -2  -1   46.60    2.19
 -11  -2  -1   45.45    2.22
 -11   2  -1   40.96    2.19
 -11   2  -1   44.64    2.26
 -11  -2  -1   47.17    1.89
 -11   2  -1   45.02    2.27
  12   2   1   12.44    1.91
  12   2   1   11.14    1.04
  12   2   1   12.53    1.53
  12   2   1   12.51    0.83
  12   2   1   12.30    1.28
  12  -2   1   11.78    0.94
 -12   2  -1   12.75    1.96
 -12  -2  -1   11.73    1.02
 -12   2  -1   12.65    1.20
 -12   2  -1   11.03    1.79
 -12   2  -1   11.66    1.11
  13   2   1   14.10    1.20
  13  -2   1   16.71    1.21
  13   2   1   18.10    1.06
  13   2   1   16.27    2.32
  13   2   1   15.98    1.49
  13   2   1   15.41    1.27
 -13  -2  -1   14.63    1.23
 -13   2  -1   14.85    1.47
 -13   2  -1   16.34    1.37
 -13   2  -1   14.57    1.53
  14  -2   1    4.22    0.73
  14  -2   1    4.29    0.99
  14   2   1    4.48    0.99
  14   2   1    2.01    0.68
  14   2   1    4.08    0.82
  14  -2   1    4.74    0.88
  14   2   1    4.27    0.99
 -14  -2  -1    0.21    2.62
 -14   2  -1    4.09    1.27
 -14  -2  -1    5.01    1.23
 -14   2  -1    4.25    0.92
  15  -2   1   63.20    3.71
  15   2   1   64.37    4.89
  15   2   1   60.96    3.28
  15  -2   1   60.50    3.12
  15   2   1   61.85    4.82
  15  -2   1   62.60    3.44
 -15   2  -1   57.77    4.58
 -15  -2  -1   57.27    3.21
 -15   2  -1   61.29    3.44
  16   2   1    4.68    0.94
  16  -2   1    4.02    0.82
  16   2   1    4.02    1.09
  16  -2   1    4.49    1.11
  16   2   1    3.82    1.04
  16  -2   1    4.35    0.90
 -16   2  -1    3.50    1.02
 -16  -2  -1    3.52    0.87
  17   2   1   19.66    1.86
  17   2   1   20.09    2.83
  17  -2   1   19.57    1.61
  17  -2   1   20.92    1.67
  17  -2   1   20.73    2.00
  17   2   1   20.75    2.48
 -17  -2  -1   18.84    1.63
 -17   2  -1   18.60    2.71
  18  -2   1    0.19    0.45
  18   2   1   -0.02    0.33
  18  -2   1   -0.09    0.35
  18   2   1    0.10    0.66
  18  -2   1    0.29    0.31
  18   2   1   -0.16    0.42
 -18   2  -1    0.17    0.40
 -18  -2  -1    0.05    0.33
  19   2   1   22.47    1.70
  19   2   1   21.81    1.72
  19  -2   1   21.65    1.54
  19  -2   1   18.27    1.51
  19  -2   1   24.39    1.91
 -19  -2  -1   18.49    1.51
 -19   2  -1   21.25    1.79
  20  -2   1    2.01    0.64
  20   2   1    1.32    0.56
  20   2   1    0.69    0.90
  20  -2   1    0.99    0.38
  20  -2   1    0.80    0.42
 -20   2  -1    1.54    0.94
 -20  -2  -1    1.15    0.43
  21   2   1    0.19    0.28
  21   2   1   -0.09    0.49
  21  -2   1    0.00    0.35
 -21   2  -1    0.26    0.52
 -20   3   1   22.87    1.63
  20   3  -1   25.76    2.34
  20  -3  -1   27.45    2.43
  20  -3  -1   24.86    1.28
  20   3  -1   29.48    2.46
 -19  -3   1   17.83    1.39
 -19   3   1   21.03    1.63
  19  -3  -1   22.85    1.65
  19   3  -1   21.62    1.72
  19  -3  -1   18.08    1.39
  19   3  -1   23.42    1.80
  19  -3  -1   24.05    2.12
 -18   3   1   60.13    3.33
 -18   3   1   53.61    3.37
 -18  -3   1   52.97    3.85
  18   3  -1   63.51    3.44
  18   3  -1   62.80    3.40
  18  -3  -1   63.78    3.09
  18  -3  -1   62.66    4.53
  18  -3  -1   56.42    3.00
 -17   3   1    0.94    0.99
 -17   3   1    0.83    0.64
 -17  -3   1    1.23    0.56
  17  -3  -1    0.49    0.52
  17  -3  -1    0.92    0.68
  17   3  -1    0.78    0.69
  17  -3  -1    1.04    0.57
  17   3  -1    0.94    1.04
 -16  -3   1   10.65    1.30
 -16   3   1   11.29    1.41
 -16   3   1   11.85    1.39
  16  -3  -1   11.92    1.39
  16  -3  -1   11.69    1.47
  16  -3  -1   11.94    1.21
  16   3  -1   11.50    2.31
  16   3  -1   11.26    1.47
 -15  -3   1   19.92    1.65
 -15   3   1   20.09    1.89
 -15   3   1   19.80    1.73
 -15   3   1   19.62    1.89
 -15   3   1   20.19    1.75
  15   3  -1   22.22    1.49
  15   3  -1   19.12    1.84
  15  -3  -1   20.39    1.56
  15   3  -1   17.40    1.72
  15   3  -1   20.42    1.93
 -14   3   1    2.52    0.82
 -14   3   1    2.71    1.41
 -14  -3   1    2.72    0.76
 -14   3   1    1.80    1.28
 -14   3   1    2.53    0.87
  14  -3  -1    2.48    0.66
  14   3  -1    2.57    0.62
  14   3  -1    2.67    0.90
  14   3  -1    2.31    0.88
  14   3  -1    2.12    0.71
 -13  -3   1   66.50    4.55
 -13   3   1   70.14    3.76
 -13   3   1   60.67    3.40
 -13   3   1   70.73    3.61
 -13   3   1   66.79    4.81
  13   3  -1   65.84    3.26
  13   3  -1   69.36    3.83
  13   3  -1   69.08    3.76
  13  -3  -1   66.07    3.21
  13   3  -1   71.62    3.26
 -12   3   1    6.99    1.63
 -12   3   1    6.16    0.95
 -12  -3   1    6.49    1.47
 -12   3   1    7.96    1.08
 -12   3   1    7.20    1.11
  12   3  -1    6.59    0.92
  12   3  -1    6.68    1.11
  12  -3  -1    7.03    0.83
  12   3  -1    7.86    1.30
  12   3  -1    7.62    1.11
 -11   3   1   14.78    1.28
 -11   3   1   13.12    1.20
 -11   3   1   15.68    1.96
 -11   3   1   13.88    1.41
  11  -3  -1   13.39    1.02
  11   3  -1   14.80    1.35
  11   3  -1   14.23    1.13
  11   3  -1   16.34    1.23
  11   3  -1   10.93    1.27
 -10  -3   1   10.79    1.54
 -10   3   1   12.02    1.13
 -10   3   1   10.36    1.02
 -10   3   1   11.64    1.18
 -10   3   1   12.06    1.23
  10   3  -1   12.84    1.49
  10   3  -1   19.00    1.73
  10  -3  -1   11.76    0.88
  10   3  -1   11.62    1.16
  10   3  -1   10.44    1.09
  -9  -3   1    6.94    0.66
  -9   3   1    4.27    0.64
  -9   3   1    4.39    1.27
  -9   3   1    5.14    0.76
  -9  -3   1    5.31    0.73
  -9  -3   1    5.03    0.66
  -9  -3   1    5.00    0.76
  -9   3   1    3.87    0.71
  -9  -3   1    4.49    1.08
   9   3  -1    4.16    0.75
   9  -3  -1    5.00    0.88
   9  -3  -1    4.84    0.73
   9   3  -1    4.46    0.71
   9   3  -1    4.39    0.69
   9   3  -1    4.77    0.69
  -8  -3   1    3.12    0.57
  -8   3   1    2.65    0.50
  -8   3   1    3.61    0.69
  -8  -3   1    2.86    0.52
  -8  -3   1    2.59    0.49
  -8  -3   1    3.28    0.62
  -8   3   1    3.02    0.64
  -8  -3   1    2.53    0.56
  -8   3   1    2.36    0.50
  -8   3   1    3.37    0.52
   8  -3  -1    3.16    0.66
   8   3  -1    3.14    0.59
   8  -3  -1    2.78    0.52
   8   3  -1    3.17    0.56
   8   3  -1    2.52    0.56
   8  -3  -1    2.60    0.87
   8  -3  -1    3.52    0.66
   8   3  -1    4.02    0.59
  -7  -3   1   30.36    2.26
  -7   3   1   29.75    1.37
  -7  -3   1   32.67    1.41
  -7   3   1   31.42    1.73
  -7   3   1   33.08    1.49
  -7   3   1   31.68    1.70
  -7  -3   1   33.67    1.73
  -7  -3   1   31.77    1.46
  -7   3   1   24.01    1.35
  -7  -3   1   29.67    1.46
   7  -3  -1   30.74    1.70
   7   3  -1   30.88    1.47
   7   3  -1   29.16    1.47
   7  -3  -1   28.61    1.32
   7   3  -1   32.20    1.63
   7   3  -1   32.79    2.13
   7  -3  -1   29.88    2.32
  -6  -3   1   79.13    3.63
  -6   3   1   80.55    3.37
  -6   3   1   78.14    3.50
  -6  -3   1   69.33    2.71
  -6   3   1   76.25    3.21
  -6   3   1   85.98    3.21
  -6  -3   1   74.65    2.76
  -6  -3   1   77.86    3.21
  -6   3   1   80.67    3.00
   6   3  -1   76.46    3.75
   6   3  -1   74.13    2.91
   6   3  -1   86.07    3.17
   6  -3  -1   69.81    2.62
   6  -3  -1   78.38    3.49
   6   3  -1   75.83    3.78
   6  -3  -1   84.96    3.40
   6  -3  -1   76.65    3.21
   6   3  -1   82.76    3.12
  -5  -3   1    9.70    0.85
  -5  -3   1    8.33    0.33
  -5   3   1    9.16    0.87
  -5  -3   1    9.89    0.62
  -5   3   1   10.05    0.66
  -5   3   1    8.59    0.38
  -5   3   1    9.26    1.32
  -5   3   1    9.78    0.62
  -5  -3   1    9.99    0.76
  -5   3   1   10.08    0.64
  -5  -3   1    9.32    0.61
   5  -3  -1    9.40    0.85
   5  -3  -1    8.93    0.57
   5  -3  -1   10.17    0.85
   5  -3  -1    8.62    0.38
   5  -3  -1   10.77    0.92
   5   3  -1    9.63    0.69
   5   3  -1   10.29    0.83
   5   3  -1    9.42    0.38
   5   3  -1   11.54    1.02
   5   3  -1    9.51    0.80
  -4   3   1   10.65    0.61
  -4  -3   1   10.96    0.36
  -4  -3   1   11.24    0.59
  -4   3   1   10.95    0.87
  -4  -3   1   11.12    0.50
  -4  -3   1   12.49    1.35
  -4  -3   1   11.61    0.95
  -4   3   1   10.62    0.62
  -4   3   1   12.25    0.69
  -4   3   1   10.62    1.32
  -4   3   1   11.95    0.36
  -4  -3   1   11.43    1.18
  -4   3   1   10.95    0.47
   4   3  -1   11.19    0.61
   4   3  -1   11.88    0.87
   4  -3  -1   12.53    1.34
   4   3  -1   12.09    0.73
   4  -3  -1   11.21    0.33
   4   3  -1   12.01    0.88
   4   3  -1   11.66    0.36
   4  -3  -1   11.80    0.87
   4  -3  -1   10.41    0.64
   4   3  -1   12.21    0.73
   4  -3  -1   11.55    0.61
   4   3  -1   11.87    0.62
   4  -3  -1   11.02    0.57
  -3   3   1   90.32    3.24
  -3  -3   1   90.56    2.86
  -3   3   1   92.07    2.90
  -3   3   1   93.65    4.13
  -3   3   1   89.59    3.40
  -3  -3   1   86.71    2.78
  -3  -3   1   89.19    3.02
  -3   3   1   90.16    3.09
  -3  -3   1   90.56    3.33
  -3   3   1   90.81    2.91
  -3  -3   1   89.21    3.42
  -3  -3   1   88.78    2.83
  -3   3   1   87.99    3.33
   3   3  -1   90.98    3.97
   3  -3  -1   82.84    3.04
   3  -3  -1   91.08    3.33
   3  -3  -1   90.94    2.93
   3   3  -1   90.63    2.79
   3  -3  -1   87.66    3.04
   3   3  -1   92.99    3.26
   3   3  -1   96.06    3.35
   3   3  -1   87.30    3.35
   3  -3  -1   89.66    2.62
   3  -3  -1   90.37    3.42
   3   3  -1   92.07    2.93
   3   3  -1   92.25    2.93
   3  -3  -1   87.01    3.11
  -2   3   1   87.44    3.16
  -2  -3   1   79.81    2.39
  -2   3   1   82.67    2.71
  -2   3   1   83.99    3.30
  -2   3   1   83.48    2.76
  -2  -3   1   85.91    3.17
  -2   3   1   83.78    2.60
  -2  -3   1   81.99    2.95
  -2  -3   1   81.96    2.76
  -2   3   1   79.49    2.69
  -2  -3   1   81.92    2.53
  -2  -3   1   91.74    3.07
  -2  -3   1   85.22    2.79
   2  -3  -1   79.67    2.48
   2   3  -1   84.42    2.50
   2  -3  -1   75.83    2.93
   2   3  -1   85.01    2.65
   2  -3  -1   84.04    3.12
   2  -3  -1   82.84    2.52
   2   3  -1   82.65    3.12
   2  -3  -1   79.41    3.35
   2  -3  -1   86.26    3.04
   2  -3  -1   81.28    2.41
   2   3  -1   85.53    2.91
   2   3  -1   84.51    2.95
   2   3  -1   84.06    2.64
   2   3  -1   83.41    3.02
  -1   3   1  516.78   22.64
  -1   3   1  577.97   23.37
  -1   3   1  562.40   24.32
  -1  -3   1  546.41   22.90
  -1   3   1  589.31   24.93
  -1  -3   1  544.05   21.63
  -1   3   1  611.00   25.87
  -1  -3   1  547.40   23.13
  -1  -3   1  550.10   23.68
  -1  -3   1  539.90   23.21
  -1  -3   1  570.37   23.80
  -1   3   1  528.66   22.29
  -1   3   1  494.90   22.09
   1  -3  -1  545.35   23.37
   1  -3  -1  564.63   21.55
   1   3  -1  515.27   22.29
   1  -3  -1  571.17   25.52
   1  -3  -1  555.76   21.22
   1  -3  -1  507.98   21.95
   1   3  -1  591.03   25.29
   1  -3  -1  534.77   21.32
   1   3  -1  611.64   24.06
   1   3  -1  571.53   24.93
   1   3  -1  602.01   25.23
   1  -3  -1  570.06   23.20
   1  -3  -1  546.15   23.59
   1   3  -1  592.89   26.06
   1  -3  -1  550.99   23.72
   1   3  -1  540.98   22.95
   0   3   1    2.13    0.43
   0  -3   1    2.79    0.50
   0   3   1    2.50    0.36
   0   3   1    2.29    0.23
   0  -3   1    2.08    0.10
   0  -3   1    2.06    0.31
   0  -3   1    2.39    0.45
   0   3   1    2.50    0.28
   0   3   1    2.22    0.36
   0   3   1    2.46    0.16
   0  -3   1    1.98    0.43
   0  -3   1    2.31    0.31
   0   3   1    2.45    0.40
   0   3   1    2.03    0.29
   0  -3   1    3.16    0.43
   0  -3  -1    2.22    0.36
   0   3  -1    2.83    0.35
   0   3  -1    2.20    0.62
   0  -3  -1    2.32    0.14
   0   3  -1    3.09    0.40
   0  -3  -1    2.76    0.64
   0  -3  -1    2.36    0.35
   0  -3  -1    2.10    0.56
   0   3  -1    2.50    0.29
   0   3  -1    2.29    0.36
   0  -3  -1    2.24    0.24
   0   3  -1    2.45    0.33
   0  -3  -1    2.10    0.14
   0   3  -1    2.20    0.10
   1   3   1    0.21    0.23
   1  -3   1    0.24    0.24
   1  -3   1    0.23    0.17
   1  -3   1    0.16    0.16
   1   3   1    0.09    0.09
   1   3   1    0.42    0.14
   1  -3   1    0.35    0.19
   1  -3   1    0.14    0.05
   1  -3   1    0.05    0.16
   1   3   1    0.05    0.23
   1   3   1    0.24    0.21
   1   3   1    0.03    0.23
   1   3   1    0.36    0.21
   1   3   1    0.21    0.10
   1  -3   1    0.19    0.35
  -1   3  -1    0.16    0.36
  -1  -3  -1    0.14    0.23
  -1  -3  -1    1.23    0.31
  -1  -3  -1    0.09    0.36
  -1  -3  -1    0.85    0.17
  -1   3  -1    0.14    0.14
  -1   3  -1    0.12    0.23
  -1  -3  -1    0.07    0.05
  -1   3  -1    0.09    0.21
  -1  -3  -1    0.19    0.14
  -1   3  -1    0.17    0.19
  -1  -3  -1    0.19    0.21
  -1   3  -1    0.17    0.16
  -1  -3  -1   -0.05    0.12
   2  -3   1  423.09   17.21
   2   3   1  433.45   16.81
   2   3   1  420.72   16.36
   2  -3   1  394.59   15.20
   2   3   1  422.03   17.82
   2   3   1  403.85   17.24
   2   3   1  450.87   15.82
   2   3   1  403.92   15.32
   2   3   1  424.10   17.94
   2  -3   1  429.49   17.02
   2  -3   1  391.10   15.23
   2   3   1  416.15   14.68
   2  -3   1  396.46   16.46
   2   3   1  377.19   15.39
   2  -3   1  376.16   14.92
   2  -3   1  382.84   14.19
  -2   3  -1  409.54   16.85
  -2  -3  -1  391.24   15.30
  -2   3  -1  442.11   16.97
  -2  -3  -1  418.15   15.67
  -2  -3  -1  402.55   16.79
  -2  -3  -1  405.22   15.67
  -2  -3  -1  408.41   16.90
  -2   3  -1  438.05   17.89
  -2  -3  -1  397.17   15.79
  -2   3  -1  394.64   14.52
  -2   3  -1  408.61   16.20
  -2  -3  -1  406.64   16.62
  -2   3  -1  398.70   15.65
  -2   3  -1  401.86   16.74
   3   3   1    0.78    0.09
   3   3   1    0.76    0.09
   3   3   1    0.69    0.33
   3   3   1    0.57    0.31
   3  -3   1    0.71    0.31
   3  -3   1    0.69    0.26
   3   3   1    0.71    0.19
   3  -3   1    0.64    0.16
   3  -3   1    0.76    0.16
   3   3   1    0.92    0.23
   3  -3   1    1.08    0.35
   3   3   1    0.73    0.09
   3   3   1    0.69    0.33
   3   3   1    1.09    0.23
   3  -3   1    0.54    0.23
   3  -3   1    0.87    0.21
  -3  -3  -1    0.82    0.23
  -3  -3  -1    0.80    0.09
  -3  -3  -1    0.87    0.31
  -3   3  -1    0.83    0.21
  -3  -3  -1    0.90    0.33
  -3   3  -1    0.66    0.52
  -3   3  -1    0.75    0.14
  -3  -3  -1    0.76    0.36
  -3   3  -1   -0.02    0.16
  -3  -3  -1    0.88    0.57
  -3   3  -1    1.15    0.36
  -3   3  -1    0.76    0.19
  -3   3  -1    0.57    0.31
   4   3   1   30.50    1.15
   4   3   1   29.04    1.37
   4   3   1   31.78    1.39
   4   3   1   31.75    0.85
   4  -3   1   30.53    1.44
   4  -3   1   30.05    1.04
   4  -3   1   31.07    0.87
   4   3   1   31.00    0.82
   4   3   1   28.80    1.41
   4  -3   1   32.01    1.54
   4  -3   1   29.44    1.35
   4  -3   1   29.46    1.65
   4  -3   1   28.23    0.87
   4   3   1   29.29    1.42
  -4   3  -1   29.32    1.51
  -4  -3  -1   29.08    1.30
  -4  -3  -1   29.91    1.32
  -4   3  -1   28.97    1.02
  -4   3  -1   29.74    0.80
  -4  -3  -1   30.41    1.21
  -4   3  -1   30.27    1.80
  -4  -3  -1   30.03    1.46
  -4  -3  -1   30.19    1.51
  -4   3  -1   29.96    1.11
  -4   3  -1   30.05    1.44
  -4   3  -1   29.63    1.41
   5   3   1    0.14    0.10
   5   3   1    0.21    0.28
   5   3   1    0.02    0.43
   5   3   1    0.69    0.24
   5  -3   1    0.19    0.17
   5   3   1    0.21    0.16
   5  -3   1    0.10    0.07
   5  -3   1    0.24    0.29
   5  -3   1    0.45    0.24
   5  -3   1    0.16    0.28
   5   3   1    0.50    0.26
   5   3   1    0.09    0.09
  -5  -3  -1    0.21    0.24
  -5   3  -1   -0.02    0.17
  -5   3  -1    0.56    0.28
  -5  -3  -1    0.17    0.23
  -5  -3  -1    0.23    0.31
  -5  -3  -1    0.29    0.21
  -5   3  -1    0.19    0.17
  -5  -3  -1   -0.02    0.26
  -5   3  -1    0.26    0.24
  -5  -3  -1    0.14    0.14
  -5   3  -1    0.19    0.14
  -5   3  -1    0.35    0.31
   6   3   1   20.23    1.16
   6  -3   1   18.60    0.90
   6  -3   1   20.98    1.27
   6   3   1   19.69    1.09
   6   3   1   18.49    1.09
   6   3   1   21.76    1.65
   6   3   1   19.81    1.16
   6  -3   1   19.40    1.25
   6  -3   1   22.05    1.16
  -6  -3  -1   19.55    1.37
  -6  -3  -1   20.28    1.28
  -6  -3  -1   21.18    1.68
  -6  -3  -1   18.29    0.78
  -6   3  -1   20.59    1.28
  -6  -3  -1   19.93    1.08
  -6   3  -1   20.09    1.11
  -6   3  -1   20.49    0.94
  -6  -3  -1   20.75    1.54
  -6   3  -1   21.08    0.94
  -6   3  -1   19.21    1.18
   7   3   1   -0.05    0.28
   7   3   1    0.16    0.24
   7  -3   1    0.09    0.47
   7   3   1   -0.07    0.14
   7   3   1    0.23    0.42
   7  -3   1    0.00    0.33
   7  -3   1   -0.10    0.26
   7   3   1   -0.05    0.24
   7  -3   1    0.03    0.17
   7   3   1   -0.03    0.12
   7  -3   1    1.16    0.49
  -7   3  -1    0.05    0.29
  -7   3  -1    0.05    0.21
  -7  -3  -1    1.09    0.21
  -7  -3  -1    0.07    0.26
  -7  -3  -1    0.14    0.29
  -7   3  -1    0.09    0.28
  -7  -3  -1    0.02    0.24
  -7  -3  -1    0.03    0.24
  -7   3  -1    0.05    0.42
   8   3   1   26.89    1.56
   8   3   1   25.94    1.47
   8  -3   1   30.76    1.68
   8   3   1   27.64    1.53
   8   3   1   27.29    1.42
   8  -3   1   30.43    1.67
   8  -3   1   29.77    2.45
   8  -3   1   27.59    1.21
  -8   3  -1   26.15    1.65
  -8  -3  -1   27.12    2.27
  -8   3  -1   30.40    1.67
  -8  -3  -1   29.09    1.51
  -8   3  -1   26.37    1.89
  -8  -3  -1   28.07    1.47
  -8   3  -1   27.43    1.49
  -8  -3  -1   24.98    1.35
  -8  -3  -1   28.05    1.53
   9   3   1   10.29    0.95
   9   3   1    9.63    1.04
   9   3   1    9.56    0.99
   9   3   1    9.56    0.85
   9  -3   1   10.08    0.69
  -9   3  -1   10.27    0.90
  -9  -3  -1   10.08    0.82
  -9   3  -1   10.01    1.04
  -9   3  -1   10.22    1.09
  -9   3  -1   10.46    0.95
  10   3   1   11.35    1.15
  10   3   1   11.31    1.58
  10  -3   1   10.08    1.11
  10   3   1   10.95    0.90
  10   3   1   10.11    1.72
 -10   3  -1   10.95    1.72
 -10   3  -1   10.05    1.06
 -10  -3  -1   10.43    0.90
 -10   3  -1   10.84    1.04
 -10   3  -1   10.31    1.20
  11   3   1    5.69    1.02
  11  -3   1    6.32    0.99
  11   3   1    7.22    0.78
  11   3   1    6.44    1.02
  11   3   1    6.23    0.85
 -11  -3  -1    5.27    1.15
 -11   3  -1    5.99    1.01
 -11   3  -1    5.85    0.90
 -11   3  -1    6.63    0.94
 -11   3  -1    5.33    1.01
  12   3   1    5.55    0.97
  12   3   1    5.15    1.02
  12   3   1    5.31    1.02
  12   3   1    5.48    0.76
  12  -3   1    5.88    1.04
 -12   3  -1    5.14    0.95
 -12   3  -1    5.01    0.95
 -12   3  -1    5.14    1.02
 -12  -3  -1    5.07    1.16
 -12   3  -1    6.11    1.04
  13   3   1   78.28    3.47
  13   3   1   76.06    5.10
  13   3   1   67.40    3.83
  13  -3   1   73.87    3.85
  13  -3   1   74.08    4.15
  13   3   1   66.88    3.83
 -13   3  -1   73.40    3.89
 -13  -3  -1   65.06    3.52
 -13   3  -1   74.01    4.01
 -13   3  -1   68.55    3.78
  14  -3   1   58.14    3.31
  14  -3   1   54.37    3.33
  14   3   1   57.77    3.44
  14   3   1   55.10    3.33
  14   3   1   53.04    3.23
  14   3   1   63.41    2.90
  14  -3   1   55.07    3.61
 -14  -3  -1   49.90    3.00
 -14   3  -1   61.14    3.47
 -14   3  -1   52.76    3.26
  15  -3   1   14.73    1.80
  15  -3   1   16.05    1.67
  15   3   1   17.24    2.57
  15   3   1   16.22    2.59
  15  -3   1   17.07    1.70
 -15  -3  -1   13.57    1.34
 -15  -3  -1   11.57    5.53
 -15   3  -1   17.24    2.55
 -15   3  -1   17.30    1.63
  16  -3   1    8.36    1.46
  16   3   1   10.18    1.39
  16  -3   1   11.45    2.13
  16  -3   1   10.55    1.27
  16   3   1   10.10    1.35
 -16   3  -1    9.63    1.93
 -16  -3  -1    6.89    1.04
 -16   3  -1    9.66    1.32
 -16  -3  -1    6.87    3.02
  17   3   1   54.30    4.25
  17  -3   1   51.96    3.14
  17   3   1   51.58    3.04
  17  -3   1   54.44    2.98
 -17   3  -1   47.29    3.89
 -17   3  -1   46.46    3.99
  18  -3   1    5.71    0.90
  18   3   1    5.67    1.01
  18   3   1    5.83    1.02
  18  -3   1    6.02    0.97
 -18   3  -1    5.26    0.99
 -18   3  -1    3.83    0.76
 -18  -3  -1    2.00    1.02
  19  -3   1   35.37    2.67
  19   3   1   34.68    2.13
  19   3   1   34.85    2.93
  19  -3   1   36.88    2.15
 -19   3  -1   31.56    2.13
  20  -3   1    6.78    0.87
  20   3   1    7.41    0.87
  20   3   1    6.94    1.32
  20  -3   1    5.97    0.66
 -20   3  -1    6.38    1.37
 -19   4   1    9.49    0.97
 -19   4   1    7.86    0.78
  19   4  -1   12.79    1.04
  19   4  -1   11.24    0.99
  19  -4  -1   13.41    0.99
 -18   4   1   15.34    1.41
 -18   4   1   16.66    2.00
  18   4  -1   19.62    2.08
  18  -4  -1   21.43    1.49
  18   4  -1   21.13    2.26
  18  -4  -1   21.27    1.39
 -17  -4   1    3.33    0.73
 -17  -4   1    2.03    4.55
 -17   4   1    7.17    1.54
 -17   4   1    5.76    0.92
  17  -4  -1    6.82    0.95
  17   4  -1    6.96    0.73
  17  -4  -1    7.88    0.95
  17   4  -1    7.34    0.99
  17   4  -1    6.40    0.99
  17  -4  -1    4.44    0.71
 -16  -4   1   14.89    1.49
 -16   4   1   20.16    1.72
 -16   4   1   21.17    1.79
  16   4  -1   25.10    1.47
  16  -4  -1   21.83    1.73
  16   4  -1   14.17    2.79
  16   4  -1   22.09    1.77
  16   4  -1   21.88    2.59
  16  -4  -1   19.08    1.49
  16  -4  -1   24.08    1.80
 -15   4   1    0.71    0.57
 -15  -4   1    0.03    0.42
 -15   4   1    0.40    0.78
 -15   4   1    0.64    0.54
  15   4  -1    0.31    0.75
  15   4  -1    0.64    0.82
  15   4  -1    0.28    0.54
  15   4  -1    0.24    0.42
  15  -4  -1    0.35    0.78
  15  -4  -1    0.26    0.40
 -14   4   1   38.74    2.53
 -14  -4   1   27.60    2.10
 -14   4   1   31.58    2.29
 -14   4   1   37.46    2.74
  14   4  -1   35.44    2.45
  14   4  -1   40.58    2.26
  14   4  -1   38.22    2.65
  14   4  -1   34.37    2.53
  14  -4  -1   34.98    2.13
  14  -4  -1   38.46    2.45
 -13   4   1    7.76    1.34
 -13   4   1    7.44    1.04
 -13  -4   1    5.34    1.01
 -13   4   1    6.82    1.08
 -13   4   1    7.88    1.25
  13   4  -1    7.11    1.80
  13   4  -1    7.91    1.58
  13   4  -1    7.91    1.09
  13   4  -1    7.77    1.21
  13  -4  -1    7.04    0.87
 -12   4   1   12.82    1.65
 -12  -4   1   10.93    1.27
 -12   4   1   14.31    2.27
 -12   4   1   11.68    1.28
 -12   4   1   13.12    1.89
  12   4  -1   11.69    1.42
  12   4  -1   13.84    1.28
  12   4  -1   13.65    1.42
  12  -4  -1   13.79    1.60
 -11  -4   1    8.05    1.04
 -11   4   1    9.46    1.09
 -11   4   1    9.16    1.27
 -11   4   1    9.98    1.39
 -11   4   1    9.02    1.13
  11   4  -1    8.21    1.18
  11   4  -1    7.96    1.16
  11   4  -1    8.97    1.67
  11   4  -1    9.04    1.13
  11  -4  -1    9.37    1.32
 -10   4   1   26.94    2.03
 -10   4   1   26.13    3.09
 -10  -4   1   23.14    1.70
 -10   4   1   25.97    2.32
 -10   4   1   25.05    1.73
  10   4  -1   27.64    1.84
  10   4  -1   26.23    1.87
  10   4  -1   25.94    1.73
  10   4  -1   27.29    1.77
  10  -4  -1   24.62    1.46
  -9   4   1   45.44    2.27
  -9  -4   1   44.45    3.28
  -9   4   1   47.15    2.83
  -9   4   1   48.02    2.74
  -9   4   1   43.48    2.39
   9   4  -1   46.22    2.48
   9   4  -1   46.53    2.57
   9   4  -1   58.81    2.90
   9  -4  -1   48.07    2.27
  -8   4   1  118.08    5.12
  -8   4   1  124.93    5.74
  -8  -4   1  126.13    6.61
  -8   4   1  125.35    6.70
  -8   4   1  115.93    5.53
  -8   4   1  124.31    5.26
   8   4  -1  115.81    5.99
   8   4  -1  123.39    5.38
   8   4  -1  121.88    5.88
   8   4  -1  120.59    5.33
  -7  -4   1  210.81    9.42
  -7  -4   1  192.07    8.02
  -7   4   1  206.12    8.45
  -7   4   1  198.23    8.66
  -7   4   1  196.41    7.95
  -7   4   1  193.89    8.67
  -7   4   1  200.47    8.41
   7   4  -1  197.62    8.36
   7   4  -1  201.61    8.50
   7   4  -1  197.40    8.81
   7   4  -1  197.83    8.55
   7  -4  -1  188.69    8.17
  -6   4   1   15.77    0.99
  -6  -4   1   14.71    0.92
  -6  -4   1   14.69    0.94
  -6   4   1   15.44    1.01
  -6   4   1   15.77    1.27
  -6   4   1   14.83    1.27
   6   4  -1   17.37    1.21
   6   4  -1   17.19    0.94
   6   4  -1   15.53    0.99
   6   4  -1   15.46    1.08
   6   4  -1   14.80    1.16
   6  -4  -1   16.12    1.02
  -5   4   1  195.07    8.47
  -5  -4   1  208.24    8.12
  -5  -4   1  213.17    8.64
  -5  -4   1  193.95    7.67
  -5  -4   1  205.40    8.69
  -5   4   1  207.98    8.93
  -5   4   1  215.48    9.28
  -5   4   1  225.03    9.39
   5   4  -1  218.04    8.66
   5   4  -1  200.57    8.15
   5  -4  -1  226.42    9.39
   5   4  -1  217.09    8.99
   5   4  -1  206.66    7.98
   5   4  -1  207.91    8.57
   5  -4  -1  215.04    9.02
   5  -4  -1  216.26    8.61
  -4   4   1   96.10    3.64
  -4   4   1   94.60    4.01
  -4  -4   1  100.07    3.97
  -4  -4   1   97.73    4.01
  -4  -4   1   99.20    3.64
  -4   4   1  105.14    5.10
  -4   4   1   88.79    3.21
  -4   4   1  102.05    4.30
   4  -4  -1   99.91    4.77
   4   4  -1   90.42    3.56
   4   4  -1   95.65    3.33
   4   4  -1  100.83    4.77
   4   4  -1  103.57    4.25
   4   4  -1  106.45    4.44
   4  -4  -1  102.26    4.20
   4  -4  -1   94.97    3.64
   4  -4  -1   96.43    3.54
  -3   4   1   17.33    1.02
  -3   4   1   18.06    1.13
  -3  -4   1   17.24    1.06
  -3  -4   1   17.71    0.88
  -3  -4   1   18.13    1.11
  -3  -4   1   17.19    0.85
  -3   4   1   19.38    1.20
  -3   4   1   18.27    0.90
  -3   4   1   19.01    0.97
   3  -4  -1   17.45    0.83
   3   4  -1   19.29    0.97
   3   4  -1   18.03    1.08
   3   4  -1   19.57    1.20
   3  -4  -1   18.06    1.06
   3  -4  -1   19.10    1.16
   3  -4  -1   18.22    0.99
   3  -4  -1   18.65    1.58
  -2  -4   1  121.37    4.81
  -2  -4   1  122.59    4.18
  -2  -4   1  124.41    4.70
  -2   4   1  134.63    5.22
  -2  -4   1  126.08    4.49
  -2  -4   1  125.19    4.82
  -2  -4   1  127.17    4.32
  -2   4   1  126.96    4.42
  -2   4   1  134.18    4.74
  -2   4   1  128.75    4.56
  -2   4   1  135.46    5.43
   2  -4  -1  130.19    4.49
   2  -4  -1  129.20    4.89
   2   4  -1  114.43    4.37
   2   4  -1  116.31    4.42
   2   4  -1  127.48    4.49
   2   4  -1  130.71    5.08
   2   4  -1  127.55    4.84
   2   4  -1  132.89    4.53
   2  -4  -1  125.35    4.89
   2  -4  -1  122.07    4.16
   2  -4  -1  132.27    5.53
   2  -4  -1  119.38    4.42
  -1   4   1  643.43   31.33
  -1  -4   1  770.30   37.28
  -1  -4   1  709.84   33.45
  -1  -4   1  729.37   34.66
  -1  -4   1  752.03   35.72
  -1  -4   1  759.02   35.25
  -1   4   1  772.68   38.25
  -1   4   1  763.79   36.87
  -1   4   1  783.87   36.64
  -1   4   1  812.91   38.15
  -1   4   1  739.12   35.01
   1  -4  -1  741.29   35.53
   1  -4  -1  703.18   33.90
   1  -4  -1  743.79   35.72
   1   4  -1  698.46   33.08
   1   4  -1  790.91   37.34
   1   4  -1  789.12   37.60
   1   4  -1  701.70   33.95
   1   4  -1  751.13   35.53
   1   4  -1  775.56   37.20
   1  -4  -1  729.49   34.82
   1  -4  -1  777.36   35.55
   1  -4  -1  732.74   35.15
   0   4   1  113.72    4.11
   0  -4   1  112.73    3.94
   0  -4   1  111.03    3.90
   0  -4   1  107.29    3.78
   0  -4   1  117.00    4.15
   0   4   1  116.36    4.25
   0  -4   1  108.55    3.85
   0  -4   1  112.11    3.99
   0   4   1  116.24    3.96
   0   4   1  100.14    4.02
   0   4   1  121.63    4.42
   0   4   1   97.59    4.23
   0  -4  -1  114.19    4.22
   0  -4  -1  114.43    4.25
   0   4  -1  115.04    4.15
   0   4  -1   91.43    3.70
   0   4  -1  108.40    4.15
   0   4  -1  121.56    4.55
   0   4  -1  104.34    3.87
   0  -4  -1  107.15    3.92
   0  -4  -1  116.66    3.78
   0  -4  -1  107.98    4.06
   0  -4  -1  109.25    3.89
   0   4  -1  118.70    4.34
   1   4   1  151.72    5.67
   1  -4   1  141.86    5.69
   1  -4   1  142.89    5.33
   1  -4   1  143.89    5.10
   1  -4   1  146.58    5.62
   1  -4   1  138.46    4.93
   1  -4   1  135.76    4.86
   1   4   1  149.72    6.11
   1   4   1  143.27    5.95
   1   4   1  144.10    5.46
   1   4   1  152.34    5.73
   1   4   1  147.95    5.07
  -1  -4  -1  139.19    5.08
  -1  -4  -1  144.48    5.43
  -1   4  -1  116.74    5.40
  -1   4  -1  144.90    5.31
  -1   4  -1  124.32    4.88
  -1   4  -1  126.77    5.07
  -1   4  -1  148.09    5.19
  -1   4  -1  156.58    5.48
  -1  -4  -1  146.01    5.15
  -1  -4  -1  141.92    5.40
  -1  -4  -1  136.42    5.31
  -1  -4  -1  139.38    5.10
   2   4   1   12.07    1.06
   2   4   1   11.87    0.83
   2   4   1   12.93    0.87
   2   4   1   10.60    0.83
   2  -4   1   11.66    0.68
   2  -4   1   11.38    0.64
   2  -4   1   11.81    0.80
   2  -4   1   12.02    0.78
   2  -4   1   11.45    0.59
   2  -4   1   11.66    0.83
   2   4   1   12.09    0.57
  -2  -4  -1   12.40    0.83
  -2  -4  -1   11.09    1.27
  -2  -4  -1   11.16    0.64
  -2   4  -1   11.78    0.62
  -2   4  -1    9.47    0.75
  -2   4  -1   11.59    0.87
  -2   4  -1   12.49    0.80
  -2   4  -1    8.80    1.09
  -2   4  -1   11.92    0.66
  -2  -4  -1   11.28    1.25
  -2  -4  -1   11.97    0.57
   3  -4   1   31.80    1.35
   3  -4   1   31.38    1.56
   3   4   1   30.64    1.49
   3  -4   1   31.35    2.03
   3  -4   1   28.68    1.21
   3  -4   1   32.58    1.11
   3   4   1   30.92    1.16
   3   4   1   31.40    1.54
   3   4   1   32.11    1.60
   3   4   1   31.28    1.16
   3   4   1   33.05    1.44
  -3  -4  -1   32.15    1.15
  -3  -4  -1   30.01    1.58
  -3   4  -1   30.36    1.06
  -3   4  -1   29.79    1.61
  -3   4  -1   31.16    1.54
  -3   4  -1   29.01    1.44
  -3   4  -1   32.17    1.20
  -3   4  -1   31.97    1.25
  -3  -4  -1   31.37    1.58
  -3  -4  -1   29.96    1.25
  -3  -4  -1   31.90    1.98
  -3  -4  -1   28.17    1.11
   4   4   1    8.43    0.85
   4  -4   1    8.17    0.82
   4  -4   1    8.28    0.69
   4  -4   1    8.80    0.85
   4   4   1    9.07    0.83
   4   4   1    8.08    0.56
   4   4   1    8.12    0.52
   4   4   1    8.78    0.90
   4   4   1    7.89    0.80
  -4   4  -1    8.07    0.83
  -4   4  -1    8.67    0.76
  -4   4  -1    9.11    0.57
  -4   4  -1    8.07    0.90
  -4  -4  -1    8.59    0.85
  -4  -4  -1    8.02    0.57
  -4  -4  -1    8.73    1.09
  -4  -4  -1    8.76    0.88
  -4  -4  -1    7.77    0.52
   5  -4   1    1.94    0.56
   5  -4   1    2.45    0.43
   5   4   1    1.44    0.52
   5   4   1    1.79    0.49
   5   4   1    1.58    0.50
   5   4   1    1.53    0.36
  -5   4  -1    2.29    0.75
  -5   4  -1    1.58    0.54
  -5   4  -1    1.61    0.57
  -5   4  -1    1.51    0.33
  -5  -4  -1    2.10    0.54
  -5  -4  -1    1.39    0.42
  -5  -4  -1    1.41    0.59
  -5  -4  -1    1.35    0.38
  -5  -4  -1    1.67    0.45
   6   4   1   31.87    1.79
   6  -4   1   35.39    1.77
   6   4   1   32.98    2.38
   6   4   1   34.04    1.79
   6   4   1   33.31    1.56
  -6   4  -1   30.73    1.93
  -6   4  -1   32.88    1.82
  -6   4  -1   32.06    1.86
  -6   4  -1   32.08    1.73
  -6  -4  -1   31.59    1.58
   7   4   1    0.75    0.61
   7  -4   1    0.64    0.28
   7   4   1    0.66    0.47
   7   4   1    0.71    0.45
   7   4   1    0.95    0.47
  -7   4  -1    0.40    0.43
  -7   4  -1    0.82    0.82
  -7   4  -1    0.57    0.54
  -7  -4  -1    1.23    0.64
   8   4   1   34.54    2.01
   8  -4   1   32.27    1.53
   8   4   1   33.66    1.91
   8   4   1   34.00    1.87
   8   4   1   33.62    1.98
  -8   4  -1   33.26    2.12
  -8   4  -1   32.76    2.20
  -8   4  -1   33.34    1.96
   9   4   1    6.85    1.61
   9  -4   1    6.21    0.64
   9   4   1    7.41    1.44
   9   4   1    7.79    0.99
   9   4   1    6.52    0.90
  -9   4  -1    5.93    1.16
  -9   4  -1    7.03    1.06
  -9   4  -1    7.46    0.97
  10   4   1   18.96    1.60
  10  -4   1   19.76    1.35
  10   4   1   17.85    1.67
  10   4   1   18.98    1.49
  10   4   1   18.91    1.49
 -10   4  -1   18.46    2.45
 -10   4  -1   18.25    1.82
 -10   4  -1   17.64    2.32
  11   4   1    3.83    1.46
  11  -4   1    4.49    0.82
  11   4   1    4.63    0.88
  11   4   1    5.01    0.95
  11   4   1    5.31    1.06
 -11   4  -1    4.63    1.06
 -11   4  -1    4.01    1.47
 -11   4  -1    4.37    1.75
  12  -4   1    0.35    0.38
  12   4   1   -0.10    0.52
  12   4   1   -0.07    0.42
  12   4   1    0.19    0.45
  12   4   1    0.23    0.36
 -12   4  -1    0.07    0.49
 -12   4  -1   -0.28    0.68
 -12   4  -1    0.09    0.47
  13  -4   1    0.29    0.45
  13   4   1   -0.35    0.68
  13   4   1    0.16    0.52
  13   4   1    0.29    0.40
  13   4   1    0.28    0.47
 -13   4  -1    0.29    0.54
 -13   4  -1   -0.03    0.78
 -13   4  -1    0.29    0.56
  14   4   1   92.80    6.26
  14   4   1  111.61    5.03
  14  -4   1  102.59    5.12
  14   4   1   97.42    6.21
  14   4   1   93.39    6.23
 -14   4  -1  102.41    5.36
 -14   4  -1   90.54    4.93
  15  -4   1   97.66    4.81
  15  -4   1   98.33    4.96
  15   4   1   92.77    4.84
  15   4   1  101.34    4.55
  15   4   1   95.58    4.84
 -15  -4  -1   90.44   15.01
 -15   4  -1   91.88    6.11
 -15   4  -1   91.81    4.91
  16  -4   1   69.50    3.57
  16  -4   1   69.12    3.59
  16   4   1   64.89    3.54
  16   4   1   71.51    4.82
  16   4   1   72.24    3.33
 -16  -4  -1   47.35    8.33
 -16   4  -1   65.56    3.71
 -16   4  -1   62.93    3.56
  17   4   1   12.35    1.28
  17   4   1   11.66    1.25
  17  -4   1   13.84    1.27
  17  -4   1   12.01    1.18
 -17   4  -1   10.20    1.23
 -17   4  -1   10.70    1.16
 -17  -4  -1    6.89    1.87
  18  -4   1   16.53    1.25
  18  -4   1   17.89    1.32
  18   4   1   16.22    1.37
  18   4   1   17.54    1.39
 -18   4  -1   14.24    1.73
 -18   4  -1   14.50    1.98
  19  -4   1   26.27    1.44
  19   4   1   23.72    1.51
  19   4   1   24.01    1.51
 -19   4  -1   21.76    1.51
 -17   5   1    1.96    0.57
 -17  -5   1   -0.42    2.81
  17  -5  -1    1.89    0.57
  17   5  -1    1.46    0.50
  17   5  -1    2.00    0.62
  17   5  -1    1.34    0.50
 -16   5   1    0.02    0.62
 -16   5   1    3.24    0.78
 -16  -5   1    1.09    3.99
  16  -5  -1    4.23    0.76
  16   5  -1    3.49    1.02
  16   5  -1    4.06    0.71
  16   5  -1    4.27    0.57
 -15   5   1    4.86    1.68
 -15   5   1    4.01    0.83
  15  -5  -1    5.45    1.02
  15   5  -1    3.00    2.20
  15   5  -1    5.31    0.90
  15   5  -1    5.88    0.88
  15   5  -1    6.32    0.82
 -14   5   1    4.44    0.95
 -14   5   1    2.06    1.21
 -14   5   1    3.61    0.99
  14   5  -1    3.76    1.60
  14   5  -1    3.04    0.83
  14   5  -1    3.85    0.78
  14   5  -1    4.29    1.21
 -13   5   1   13.98    1.51
 -13   5   1   11.22    1.63
 -13   5   1    9.99    1.25
  13   5  -1   13.25    1.28
  13   5  -1   12.66    2.01
  13   5  -1   12.37    1.25
  13   5  -1   13.39    1.80
 -12   5   1    7.43    1.37
 -12   5   1    9.04    1.25
 -12   5   1    6.33    1.06
  12   5  -1    7.20    1.65
  12   5  -1    8.14    1.06
  12   5  -1    7.37    1.21
  12   5  -1    7.76    1.68
 -11   5   1   47.43    2.95
 -11   5   1   50.05    4.67
 -11   5   1   53.07    3.16
  11   5  -1   59.14    4.37
  11   5  -1   51.80    3.68
  11   5  -1   57.76    3.11
  11   5  -1   49.01    3.75
  11  -5  -1   47.85    2.52
 -10   5   1    0.29    0.47
 -10   5   1    0.02    0.36
 -10   5   1    0.00    0.50
  10  -5  -1   -0.03    0.29
  10   5  -1    0.19    0.40
  10   5  -1    0.12    0.43
  10   5  -1    0.52    0.45
  -9   5   1   30.50    2.34
  -9   5   1   27.48    2.69
  -9   5   1   30.86    2.48
   9  -5  -1   30.73    1.80
   9   5  -1   32.82    3.11
   9   5  -1   29.81    1.98
   9   5  -1   48.21    2.59
  -8   5   1   18.51    1.73
  -8   5   1   18.10    1.84
   8   5  -1   18.41    1.58
   8   5  -1   19.62    1.53
   8   5  -1   19.29    1.65
   8  -5  -1   17.30    1.25
  -7   5   1   33.47    2.22
  -7   5   1   33.59    2.59
  -7   5   1   31.54    2.31
   7   5  -1   32.51    2.67
   7   5  -1   32.81    2.10
   7   5  -1   44.55    3.40
  -6   5   1    3.75    0.87
  -6   5   1    3.59    0.92
  -6   5   1    3.78    1.01
   6   5  -1    3.47    0.85
   6   5  -1    3.42    0.69
   6   5  -1    4.41    0.82
  -5   5   1   52.97    2.46
  -5   5   1   57.06    3.94
  -5   5   1   51.68    2.85
   5   5  -1   55.86    2.72
   5   5  -1   52.67    2.46
   5   5  -1   54.22    2.88
   5   5  -1   55.05    2.57
  -4   5   1   20.68    1.54
  -4   5   1   19.78    1.47
  -4   5   1   21.01    1.25
   4   5  -1   20.16    1.46
   4   5  -1   19.55    1.18
   4   5  -1   20.04    1.70
   4   5  -1   19.55    1.96
  -3   5   1   25.03    2.27
  -3   5   1   29.15    1.53
  -3   5   1   28.83    1.75
   3   5  -1   28.31    1.87
   3   5  -1   30.05    1.65
   3   5  -1   27.46    1.44
   3   5  -1   28.07    1.73
  -2   5   1    0.31    0.29
  -2   5   1    0.31    0.23
  -2   5   1    0.33    0.36
  -2   5   1    0.23    0.33
   2   5  -1    0.21    0.33
   2   5  -1    0.19    0.29
   2   5  -1    0.21    0.28
   2   5  -1    0.40    0.35
  -1   5   1    0.99    0.36
  -1   5   1    0.49    0.43
  -1   5   1    0.24    0.31
  -1   5   1    0.43    0.28
  -1   5   1    0.45    0.33
   1  -5  -1    0.28    0.45
   1  -5  -1    0.10    0.26
   1   5  -1    0.31    0.31
   1   5  -1    0.50    0.36
   1   5  -1    0.28    0.45
   1   5  -1    0.38    0.31
   0   5   1    5.26    0.66
   0   5   1    4.68    0.61
   0  -5   1    4.77    0.57
   0   5   1    4.65    0.61
   0   5   1    5.38    0.62
   0   5  -1    5.03    0.61
   0   5  -1    5.03    0.62
   0   5  -1    4.39    0.82
   0   5  -1    4.74    0.59
   0   5  -1    4.77    0.83
   1   5   1   14.33    1.46
   1  -5   1   14.07    0.87
   1  -5   1   13.86    0.80
   1   5   1   14.61    1.04
   1   5   1   15.13    1.06
   1   5   1   13.53    1.02
  -1   5  -1   15.54    0.87
  -1   5  -1   15.20    1.04
  -1   5  -1   13.81    1.06
  -1   5  -1   15.09    0.97
  -1   5  -1   14.71    1.02
  -1   5  -1   15.08    1.23
   2   5   1   13.72    1.09
   2   5   1   14.38    1.06
   2   5   1   12.87    1.04
  -2   5  -1   13.97    1.11
  -2   5  -1   13.50    1.04
  -2   5  -1   14.64    1.06
  -2   5  -1   14.02    0.85
   3   5   1   66.19    2.98
   3   5   1   64.94    2.95
   3   5   1   63.46    3.00
  -3   5  -1   63.95    2.97
  -3   5  -1   63.01    3.07
   4   5   1   61.88    2.91
   4   5   1   56.84    2.83
   4   5   1   59.89    2.86
  -4   5  -1   56.73    2.79
  -4   5  -1   58.38    3.04
  -4   5  -1   60.06    2.85
   5   5   1   54.34    2.78
   5   5   1   55.10    4.04
   5   5   1   57.04    2.81
  -5   5  -1   56.68    2.85
  -5   5  -1   52.45    3.49
  -5   5  -1   55.24    3.96
   6   5   1    0.64    0.54
   6   5   1    1.15    0.59
   6   5   1    0.45    0.52
  -6   5  -1    0.76    0.52
  -6   5  -1    1.58    0.61
  -6   5  -1    0.83    0.59
   7   5   1   69.74    3.42
   7   5   1   66.08    3.52
   7   5   1   66.71    3.40
  -7   5  -1   69.74    4.61
  -7   5  -1   68.13    3.59
  -7   5  -1   64.37    3.68
   8   5   1  348.54   16.71
   8   5   1  341.93   16.13
   8   5   1  365.04   18.72
  -8   5  -1  348.27   17.31
  -8   5  -1  342.30   16.86
  -8   5  -1  350.99   16.79
   9   5   1    8.73    1.21
   9   5   1    8.78    1.30
   9   5   1    9.09    1.18
  -9   5  -1    9.35    2.19
  -9   5  -1    9.00    2.05
  -9   5  -1    8.66    1.84
  10   5   1    2.69    0.73
  10   5   1    1.67    0.78
  10   5   1    1.47    0.64
  10   5   1    2.03    1.58
 -10   5  -1    1.93    0.76
 -10   5  -1    1.91    0.92
 -10   5  -1    2.06    0.85
  11   5   1   10.84    1.25
  11   5   1   11.42    1.35
  11   5   1   11.05    1.82
  11   5   1   11.61    1.28
 -11   5  -1   12.39    1.44
 -11   5  -1    9.80    1.39
 -11   5  -1   11.26    1.54
  12   5   1   30.93    1.98
  12   5   1   27.60    1.98
  12   5   1   27.98    2.13
  12   5   1   28.30    3.45
 -12   5  -1   28.78    2.36
 -12   5  -1   26.56    2.17
 -12   5  -1   29.67    3.23
  13   5   1   39.95    3.00
  13   5   1   36.22    6.73
  13   5   1   36.68    2.46
  13   5   1   37.20    2.34
 -13   5  -1   39.73    2.59
 -13   5  -1   38.67    2.69
 -13   5  -1   34.40    2.39
  14   5   1    4.79    2.19
  14   5   1    5.07    0.82
  14  -5   1    5.57    1.06
  14   5   1    4.91    0.99
  14   5   1    5.34    0.90
 -14   5  -1    4.67    1.46
 -14   5  -1    5.29    1.06
  15  -5   1   31.30    2.00
  15   5   1   26.96    1.86
  15   5   1   26.58    1.72
  15   5   1   28.64    1.61
 -15  -5  -1   19.57    9.07
 -15   5  -1   25.68    1.84
 -15   5  -1   26.56    1.96
  16   5   1    5.85    0.68
  16   5   1    6.90    0.83
  16  -5   1    8.00    0.97
  16   5   1    6.21    0.88
 -16   5  -1    6.25    0.88
 -16  -5  -1    4.20    3.56
 -16   5  -1    6.92    0.94
  17  -5   1    4.11    0.57
  17   5   1    1.93    0.83
  17   5   1    0.95    0.80
 -17   5  -1    3.14    0.52
 -17  -5  -1    0.73    0.54
 -17   5  -1    0.00    0.49
 -15   6   1    9.32    1.61
 -15  -6   1    4.56    6.04
  15  -6  -1   11.87    1.04
  15   6  -1   11.59    1.27
 -14   6   1    4.30    0.82
  14  -6  -1    3.87    0.80
  14   6  -1    3.17    0.56
  14   6  -1    3.11    1.02
 -13   6   1    1.53    0.69
 -13   6   1    1.01    0.66
  13   6  -1   12.94    1.51
  13   6  -1    1.28    0.56
  13   6  -1    0.61    0.49
 -12   6   1    9.46    1.35
 -12   6   1   11.14    1.27
  12   6  -1   17.52    3.78
  12   6  -1    9.70    0.99
  12   6  -1   12.98    1.77
 -11   6   1   20.11    1.67
 -11   6   1   17.96    2.62
  11   6  -1   18.22    2.15
  11   6  -1   15.72    1.30
  11   6  -1   17.94    1.49
 -10   6   1    0.59    0.57
 -10   6   1    0.62    0.59
  10   6  -1    0.45    0.50
  10   6  -1    0.31    0.42
  10   6  -1    0.78    0.57
  -9   6   1   16.90    1.56
  -9   6   1   15.27    1.63
   9   6  -1   14.80    1.28
   9   6  -1   15.77    1.60
   9   6  -1   16.79    2.15
  -8   6   1    0.21    0.35
  -8   6   1    0.09    0.36
   8   6  -1    0.38    0.28
   8   6  -1    0.36    0.31
  -7   6   1    0.28    0.50
  -7   6   1    0.43    0.52
   7   6  -1    0.19    0.50
   7   6  -1    0.52    0.47
   7   6  -1    0.03    0.61
  -6   6   1    2.50    0.82
  -6   6   1    1.67    0.83
   6   6  -1    1.72    0.62
   6   6  -1    2.27    0.73
   6   6  -1    6.00    0.88
  -5   6   1   30.52    2.15
  -5   6   1   34.40    2.17
   5   6  -1   34.42    2.88
   5   6  -1   31.94    2.19
   5   6  -1   32.17    1.79
  -4   6   1    0.17    0.45
  -4   6   1    0.21    0.42
  -4   6   1    0.23    0.35
   4   6  -1    0.26    0.43
   4   6  -1    0.47    0.40
  -3   6   1  130.12    5.67
  -3   6   1  121.89    5.85
   3   6  -1  121.44    5.69
   3   6  -1  125.83    5.67
  -2   6   1   29.15    1.93
  -2   6   1   32.96    1.79
   2   6  -1   29.32    1.86
   2   6  -1   30.62    2.39
  -1   6   1    0.43    0.36
   1   6  -1    0.12    0.33
   1   6  -1    0.49    0.38
   0   6   1    8.33    0.88
   0   6   1    6.94    0.80
   1   6   1   95.16    4.13
   1   6   1   91.46    4.16
   1   6   1   83.85    4.02
   2   6   1    4.63    0.78
   2   6   1    5.03    0.75
   2   6   1    4.20    0.78
   3   6   1    6.45    0.88
   3   6   1    6.07    0.95
   3   6   1    6.47    1.34
  -3   6  -1    6.35    1.42
  -3   6  -1    6.19    0.88
   4   6   1   35.39    2.13
   4   6   1   37.30    2.08
   4   6   1   34.47    2.22
  -4   6  -1   36.22    2.12
  -4   6  -1   32.74    2.19
   5   6   1    0.57    0.52
   5   6   1    0.52    0.56
   5   6   1    0.61    0.49
  -5   6  -1    0.64    0.49
  -5   6  -1    0.71    0.56
   6   6   1    9.70    1.32
   6   6   1   11.66    1.18
   6   6   1   10.31    1.18
  -6   6  -1   10.60    1.27
  -6   6  -1    9.99    2.01
   7   6   1    3.05    0.83
   7   6   1    4.32    0.78
   7   6   1    4.60    1.79
  -7   6  -1    3.78    0.97
  -7   6  -1    4.44    0.85
   8   6   1   22.38    1.63
   8   6   1   22.99    1.72
   8   6   1   23.44    2.46
  -8   6  -1   22.24    1.94
  -8   6  -1   24.60    1.82
   9   6   1    8.33    1.56
   9   6   1    6.66    0.97
   9   6   1    7.62    1.04
  -9   6  -1    5.48    0.95
  -9   6  -1    7.67    1.13
  -9   6  -1    7.69    1.89
  10   6   1   13.91    2.65
  10   6   1   11.57    1.20
  10   6   1   12.25    1.25
 -10   6  -1   12.60    2.24
 -10   6  -1    9.82    1.18
 -10   6  -1   14.37    2.05
  11   6   1    3.40    0.76
  11   6   1    3.76    1.89
  11   6   1    4.67    0.80
 -11   6  -1    4.46    0.95
 -11   6  -1    1.93    0.73
 -11   6  -1    5.15    0.88
  12   6   1   14.54    1.18
  12   6   1   14.07    3.30
  12  -6   1   13.64    1.30
  12   6   1   12.21    1.13
 -12   6  -1    7.60    1.09
 -12   6  -1   13.06    1.39
  13   6   1    0.82    0.45
  13   6   1    0.83    0.43
  13  -6   1    1.30    0.83
 -13  -6  -1   -0.47    3.52
 -13   6  -1    0.33    0.38
 -13   6  -1    0.95    0.57
  14   6   1   20.98    1.23
  14   6   1   19.38    1.28
  14  -6   1   23.11    1.49
 -14  -6  -1   17.89    5.95
 -14   6  -1   19.55    1.53
 -11   7   1    7.58    1.39
  11  -7  -1   10.83    0.90
  11   7  -1   10.44    2.71
  11   7  -1   10.39    1.32
 -10   7   1    1.86    0.54
 -10   7   1    0.76    0.54
  10   7  -1   -1.42    2.52
  10   7  -1    1.65    0.50
  -9   7   1    1.28    0.56
  -9   7   1    2.27    0.57
   9   7  -1    1.51    0.54
   9   7  -1    1.04    1.30
  -8   7   1   15.86    1.44
  -8   7   1   19.74    1.39
   8   7  -1   20.52    1.37
   8   7  -1   39.85    4.15
  -7   7   1   11.87    1.13
  -7   7   1    7.79    1.06
   7   7  -1   10.53    1.54
   7   7  -1   10.77    0.99
  -6   7   1   17.85    1.37
  -6   7   1   12.86    1.28
   6   7  -1   18.18    1.28
   6   7  -1   17.83    1.79
  -5   7   1   25.87    2.36
   5   7  -1   26.30    2.15
   5   7  -1   26.08    1.58
  -4   7   1    1.54    0.59
   4   7  -1    2.50    0.56
   4   7  -1    2.12    0.80
   3   7  -1    3.04    0.57
   3   7  -1    2.39    0.78
   2   7   1   23.02    1.51
   3   7   1   15.98    1.82
   3   7   1   20.37    1.25
   3   7   1   19.22    1.98
   4   7   1    1.63    0.50
   4   7   1    1.18    0.47
   4   7   1    0.99    0.83
   5   7   1    1.41    0.49
   5   7   1    1.96    1.02
   5   7   1    1.77    0.56
  -5   7  -1    1.04    0.87
   6   7   1   21.43    1.34
   6   7   1   21.32    1.39
   6   7   1   19.34    2.41
  -6   7  -1   20.78    1.39
  -6   7  -1   18.39    1.53
   7   7   1    2.46    0.57
   7   7   1    1.21    0.78
   7   7   1    1.77    2.27
  -7   7  -1    1.87    0.56
  -7   7  -1    1.63    0.62
   8   7   1   15.32    1.06
   8   7   1   16.36    2.85
   8   7   1   17.09    1.23
  -8   7  -1   14.16    1.28
   9   7   1   15.84    1.04
   9   7   1   16.60    3.12
   9   7   1   18.34    1.25
   9  -7   1   19.03    1.23
  -9   7  -1   16.41    1.37
  10   7   1    3.14    0.43
  10   7   1    3.45    0.57
  10  -7   1    0.03    0.80
 -10   7  -1    1.27    0.64
 -10  -7  -1   -0.92    3.24
  11   7   1   14.33    1.06
 -11  -7  -1    7.13    9.77
 -11   7  -1   13.90    1.73
 -22   0   2    1.23    0.50
  22   0  -2    1.18    0.52
  22   0  -2    1.67    0.54
 -21   0   2  117.35    5.60
  21   0  -2  125.76    5.73
  21   0  -2  134.44    5.92
  21   0  -2  125.24    5.08
 -20   0   2    0.21    0.47
  20   0  -2    0.19    0.38
  20   0  -2    0.64    0.49
  20   0  -2    0.45    0.83
 -19   0   2   53.80    3.16
  19   0  -2   60.64    3.14
  19   0  -2   60.25    3.47
  19   0  -2   55.85    3.21
 -18   0   2  124.44    6.30
  18   0  -2  134.32    6.33
  18   0  -2  126.89    6.38
  18   0  -2  129.65    6.56
 -17   0   2   83.95    4.48
  17   0  -2   86.02    4.72
  17   0  -2   83.03    5.73
  17   0  -2   81.82    4.16
 -16   0   2  101.98    5.31
 -16   0   2  101.30    5.20
  16   0  -2  106.85    5.08
  16   0  -2  105.55    5.33
 -15   0   2   43.60    2.78
 -15   0   2   45.14    2.71
  15   0  -2   45.87    2.69
  15   0  -2   47.83    2.62
 -14   0   2  168.06    8.85
 -14   0   2  157.72    7.30
  14   0  -2  169.71    7.49
  14   0  -2  158.78    8.19
 -13   0   2   28.82    1.86
 -13   0   2   29.08    1.91
  13   0  -2   29.63    1.77
  13   0  -2   31.66    2.52
 -12   0   2  334.42   14.94
 -12   0   2  354.94   15.79
 -12   0   2  335.37   14.45
 -12   0   2  329.89   14.80
 -12   0   2  346.93   15.16
  12   0  -2  290.72   13.78
  12   0  -2  351.25   15.28
  12   0  -2  366.12   16.33
  12   0  -2  351.11   15.15
  12   0  -2  354.03   15.27
  12   0  -2  348.09   14.63
  12   0  -2  339.35   14.85
 -11   0   2  255.05   10.58
 -11   0   2  268.08   10.05
 -11   0   2  254.82   11.87
 -11   0   2  243.98    9.77
 -11   0   2  231.04   10.79
 -11   0   2  261.73   12.14
  11   0  -2  278.28   12.02
  11   0  -2  266.95   10.95
  11   0  -2  243.79    9.59
  11   0  -2  259.66   10.65
  11   0  -2  249.41   10.70
  11   0  -2  248.42   11.09
  11   0  -2  273.70   11.57
  11   0  -2  275.03   10.79
 -10   0   2  164.90    5.55
 -10   0   2  155.66    6.25
 -10   0   2  168.29    5.43
 -10   0   2  170.49    6.89
 -10   0   2  168.13    6.56
 -10   0   2  163.13    5.88
 -10   0   2  171.91    6.37
 -10   0   2  173.59    6.97
  10   0  -2  169.19    7.70
  10   0  -2  176.16    6.35
  10   0  -2  172.90    6.68
  10   0  -2  171.43    6.58
  10   0  -2  173.54    6.05
  10   0  -2  173.58    6.51
  10   0  -2  167.07    6.54
  -9   0   2   92.21    2.83
  -9   0   2   87.63    3.50
  -9   0   2   93.67    3.71
  -9   0   2   84.70    3.33
  -9   0   2   93.84    3.75
  -9   0   2   86.71    2.57
  -9   0   2   94.99    3.56
  -9   0   2   93.68    3.12
   9   0  -2   95.37    3.12
   9   0  -2   94.19    3.47
   9   0  -2   93.67    3.12
   9   0  -2   87.06    3.35
   9   0  -2   92.75    3.70
   9   0  -2   83.54    3.19
   9   0  -2   88.71    3.61
  -8   0   2 1153.02   56.85
  -8   0   2 1053.14   54.55
  -8   0   2 1047.97   50.92
  -8   0   2  959.04   50.52
  -8   0   2 1040.63   54.25
  -8   0   2 1163.86   57.58
  -8   0   2 1085.43   54.42
  -8   0   2 1073.93   55.07
   8   0  -2 1116.88   56.92
   8   0  -2 1061.02   53.90
   8   0  -2 1089.61   56.19
   8   0  -2 1194.54   60.13
   8   0  -2 1065.98   55.62
   8   0  -2 1156.45   57.36
   8   0  -2 1098.28   56.89
   8   0  -2 1203.00   57.76
  -7   0   2 1430.03   76.98
  -7   0   2 1427.17   73.94
  -7   0   2 1335.31   68.56
  -7   0   2 1282.13   69.01
  -7   0   2 1310.44   71.30
  -7   0   2 1478.77   78.16
  -7   0   2 1356.00   72.87
   7   0  -2 1472.43   77.91
   7   0  -2 1360.58   72.57
   7   0  -2 1423.72   77.01
   7   0  -2 1389.47   71.20
   7   0  -2 1430.86   76.54
   7   0  -2 1370.63   74.53
   7   0  -2 1282.34   68.08
  -6   0   2 5747.61  468.72
  -6   0   2 6093.38  505.38
  -6   0   2 6100.71  504.44
  -6   0   2 6057.95  499.46
  -6   0   2 5793.38  479.42
  -6   0   2 6009.91  486.73
  -6   0   2 5889.04  486.05
   6   0  -2 6245.79  515.08
   6   0  -2 6638.76  543.60
   6   0  -2 6180.47  500.10
   6   0  -2 5784.18  480.92
   6   0  -2 5745.46  473.75
   6   0  -2 6184.16  511.55
   6   0  -2 5968.52  490.96
   6   0  -2 5818.62  475.80
  -5   0   2 6705.49  573.27
  -5   0   2 7098.67  614.37
  -5   0   2 6707.90  569.88
  -5   0   2 7006.20  598.51
  -5   0   2 7337.48  633.54
  -5   0   2 6910.71  596.22
  -5   0   2 7392.16  635.10
  -5   0   2 7112.90  616.59
   5   0  -2 7311.33  625.23
   5   0  -2 6694.64  579.29
   5   0  -2 7085.52  610.06
   5   0  -2 7260.08  620.89
   5   0  -2 7078.40  601.98
   5   0  -2 7307.71  632.70
   5   0  -2 6773.60  583.35
   5   0  -2 6961.25  606.33
  -4   0   2  363.34   14.40
  -4   0   2  391.10   14.52
  -4   0   2  350.66   12.98
  -4   0   2  378.59   13.65
  -4   0   2  404.84   13.95
  -4   0   2  349.58   13.62
  -4   0   2  372.36   14.26
  -4   0   2  380.99   14.37
   4   0  -2  385.95   14.47
   4   0  -2  367.25   14.12
   4   0  -2  387.20   13.74
   4   0  -2  383.54   14.14
   4   0  -2  380.78   14.12
   4   0  -2  425.50   14.80
   4   0  -2  330.97   13.58
   4   0  -2  392.77   14.16
  -3   0   2  442.35   15.72
  -3   0   2  383.45   14.17
  -3   0   2  378.18   13.39
  -3   0   2  391.36   14.69
  -3   0   2  400.69   14.30
  -3   0   2  403.42   14.92
  -3   0   2  411.90   15.41
  -3   0   2  391.31   14.26
   3   0  -2  382.48   13.83
   3   0  -2  379.55   14.99
   3   0  -2  405.33   15.02
   3   0  -2  405.38   14.50
   3   0  -2  440.46   15.32
   3   0  -2  370.54   14.52
   3   0  -2  372.02   13.60
   3   0  -2  412.70   14.40
  -2   0   2   35.11    0.82
  -2   0   2   35.05    1.02
  -2   0   2   34.14    0.90
  -2   0   2   31.51    1.04
  -2   0   2   34.66    0.99
  -2   0   2   32.23    0.78
  -2   0   2   33.97    1.01
  -2   0   2   35.57    0.92
   2   0  -2   33.90    0.99
   2   0  -2   34.56    1.01
   2   0  -2   33.90    0.88
   2   0  -2   35.65    0.85
   2   0  -2   33.78    0.80
   2   0  -2   34.28    0.88
   2   0  -2   33.08    0.85
   2   0  -2   35.53    1.32
  -1   0   2  102.17    2.79
  -1   0   2  102.65    2.64
  -1   0   2   99.01    2.69
  -1   0   2   96.30    2.62
  -1   0   2  106.64    2.65
  -1   0   2   91.07    2.76
  -1   0   2  111.02    2.74
   1   0  -2  102.55    2.71
   1   0  -2  106.89    2.67
   1   0  -2  108.03    2.60
   1   0  -2  103.83    2.65
   1   0  -2  102.45    2.76
   1   0  -2   95.73    2.67
   1   0  -2  100.87    2.72
   1   0  -2  108.71    2.81
   0   0   2  678.94   27.24
   0   0   2  676.18   26.98
   0   0   2  683.21   26.73
   0   0   2  696.01   27.06
   0   0   2  658.81   26.70
   0   0   2  632.17   25.71
   0   0   2  676.87   27.00
   0   0  -2  692.40   28.31
   0   0  -2  710.57   28.30
   0   0  -2  678.97   27.01
   0   0  -2  718.63   28.16
   0   0  -2  690.55   27.32
   0   0  -2  709.79   28.07
   0   0  -2  674.53   27.48
   0   0  -2  693.63   27.60
   0   0  -2  692.70   27.01
   1   0   2  903.42   38.93
   1   0   2  969.47   43.51
   1   0   2  931.25   40.18
   1   0   2 1001.89   44.00
   1   0   2  918.34   40.32
   1   0   2  898.37   39.71
   1   0   2  918.86   40.98
  -1   0  -2  900.69   39.78
  -1   0  -2  866.33   37.28
  -1   0  -2  921.57   39.83
  -1   0  -2  945.80   41.52
  -1   0  -2  919.71   39.99
  -1   0  -2  910.90   39.85
  -1   0  -2  913.88   40.42
  -1   0  -2  947.19   42.09
   2   0   2 1116.66   54.51
   2   0   2 1057.25   52.34
   2   0   2 1156.80   56.84
   2   0   2 1158.69   54.89
   2   0   2 1129.25   53.70
   2   0   2 1147.47   56.04
   2   0   2 1205.57   57.58
   2   0   2 1125.28   53.35
  -2   0  -2 1210.55   58.08
  -2   0  -2 1190.81   56.19
  -2   0  -2 1169.66   54.35
  -2   0  -2 1190.86   55.85
  -2   0  -2 1165.81   55.85
  -2   0  -2 1210.83   58.15
  -2   0  -2 1166.40   55.20
   3   0   2 1701.84   92.59
   3   0   2 1850.52  100.29
   3   0   2 1658.94   91.34
   3   0   2 1651.16   90.37
   3   0   2 1691.47   91.10
   3   0   2 1599.36   84.51
   3   0   2 1807.20   99.20
   3   0   2 1758.42   94.40
   3   0   2 1637.44   89.76
  -3   0  -2 1749.97   96.30
  -3   0  -2 1687.94   90.72
  -3   0  -2 1632.34   87.89
  -3   0  -2 1650.87   90.28
  -3   0  -2 1756.51   95.70
  -3   0  -2 1745.46   95.99
  -3   0  -2 1718.88   90.86
   4   0   2  291.60   10.22
   4   0   2  255.14    9.51
   4   0   2  295.75    9.56
   4   0   2  267.84   10.51
   4   0   2  290.18   10.43
   4   0   2  343.46   11.49
   4   0   2  287.68   10.76
  -4   0  -2  306.52   11.40
  -4   0  -2  286.02   10.95
  -4   0  -2  297.85   10.51
  -4   0  -2  322.59   10.91
  -4   0  -2  297.43   10.95
  -4   0  -2  309.98   10.74
  -4   0  -2  280.83    9.84
  -4   0  -2  315.94   10.55
   5   0   2  132.65    4.48
   5   0   2  133.03    4.29
   5   0   2  130.27    5.20
   5   0   2  136.49    4.81
   5   0   2  132.25    4.41
   5   0   2  132.15    3.70
   5   0   2  137.94    5.08
   5   0   2  139.45    4.18
  -5   0  -2  152.55    5.17
  -5   0  -2  141.15    3.99
  -5   0  -2  136.50    4.15
  -5   0  -2  139.78    4.60
  -5   0  -2  139.69    5.03
  -5   0  -2  128.71    4.53
  -5   0  -2  142.38    4.89
  -5   0  -2  133.55    4.16
   6   0   2  796.84   37.18
   6   0   2  743.16   34.11
   6   0   2  699.58   32.51
   6   0   2  738.26   33.14
   6   0   2  727.76   30.38
   6   0   2  766.34   33.00
   6   0   2  656.02   29.49
  -6   0  -2  689.47   31.94
  -6   0  -2  718.15   31.68
  -6   0  -2  775.16   32.36
  -6   0  -2  719.54   31.90
  -6   0  -2  693.37   31.19
  -6   0  -2  721.15   31.66
  -6   0  -2  799.29   36.09
  -6   0  -2  680.55   31.82
   7   0   2    1.98    0.23
   7   0   2    1.77    0.38
   7   0   2    2.00    0.14
   7   0   2    2.62    0.45
   7   0   2   -0.03    0.49
   7   0   2    1.27    0.36
   7   0   2    2.45    0.38
   7   0   2    2.19    0.35
  -7   0  -2    2.08    0.43
  -7   0  -2    1.98    0.14
  -7   0  -2    1.94    0.36
  -7   0  -2    1.67    0.36
  -7   0  -2    1.54    0.52
  -7   0  -2   -0.03    0.40
  -7   0  -2    1.41    0.31
  -7   0  -2    2.38    0.36
   8   0   2    0.28    0.36
   8   0   2    0.50    0.24
   8   0   2    0.49    0.29
   8   0   2    0.29    0.24
   8   0   2    0.62    0.14
   8   0   2    0.00    0.16
   8   0   2    0.02    0.52
   8   0   2    0.33    0.24
  -8   0  -2    0.36    0.29
  -8   0  -2    0.21    0.24
  -8   0  -2    0.02    0.09
  -8   0  -2   -0.03    0.16
  -8   0  -2   -0.07    0.36
  -8   0  -2    0.47    0.24
  -8   0  -2    0.42    0.16
   9   0   2    3.35    0.71
   9   0   2    2.41    0.61
   9   0   2   -0.07    0.61
   9   0   2    2.41    0.16
   9   0   2    3.28    0.28
   9   0   2    2.15    0.73
   9   0   2    2.74    0.43
  -9   0  -2    2.50    0.29
  -9   0  -2    2.97    0.17
  -9   0  -2    2.60    0.31
  -9   0  -2    3.24    0.47
  -9   0  -2    2.74    0.56
  -9   0  -2    0.12    0.75
  -9   0  -2    2.59    0.45
  10   0   2  207.60    8.17
  10   0   2  194.67    7.74
  10   0   2  228.76    9.35
  10   0   2  194.97    7.72
  10   0   2  210.53    8.33
  10   0   2  215.60    7.84
 -10   0  -2  203.99    7.63
 -10   0  -2  197.00    7.84
 -10   0  -2  202.65    7.56
 -10   0  -2  192.57    7.49
 -10   0  -2  206.38    8.90
  11   0   2  138.46    5.52
  11   0   2  136.19    6.16
  11   0   2  143.77    6.28
  11   0   2  135.76    5.85
  11   0   2  133.52    5.40
  11   0   2  135.77    5.48
 -11   0  -2  140.46    5.66
 -11   0  -2  133.00    5.48
  12   0   2   15.46    1.15
  12   0   2   15.82    1.11
  12   0   2   16.08    1.15
  12   0   2   15.53    1.34
 -12   0  -2   16.10    1.18
  13   0   2    3.17    0.83
  13   0   2    2.98    0.64
  13   0   2    3.33    0.66
  13   0   2    2.26    0.68
 -13   0  -2    3.24    0.69
  14   0   2    1.34    0.59
  14   0   2    1.49    0.64
  14   0   2    1.16    0.76
  14   0   2    1.44    0.57
 -14   0  -2    2.43    0.64
  15   0   2  339.66   16.29
  15   0   2  346.60   16.93
  15   0   2  323.66   15.58
  15   0   2  333.14   15.58
 -15   0  -2  310.77   15.08
  16   0   2  157.69    7.36
  16   0   2  159.11    8.73
  16   0   2  171.08    8.41
  16   0   2  148.21    7.23
 -16   0  -2  165.51    9.07
  17   0   2   57.84    3.17
  17   0   2   58.38    3.26
  17   0   2   63.22    3.78
 -17   0  -2   58.34    3.31
  18   0   2   24.38    2.13
  18   0   2   22.50    1.82
  18   0   2   22.12    2.36
 -18   0  -2   22.15    1.79
  19   0   2   10.77    1.20
  19   0   2   11.03    2.19
  19   0   2    9.61    1.61
 -19   0  -2    9.66    1.20
  20   0   2    9.04    0.88
  20   0   2   11.87    1.32
  20   0   2   10.11    1.06
 -20   0  -2   10.98    1.06
  21   0   2   42.56    2.29
  21   0   2   53.89    3.35
 -21   0  -2   44.99    2.31
 -22   1   2   -0.09    0.59
 -22  -1   2    0.17    0.56
  22  -1  -2    0.26    0.52
  22   1  -2    0.47    0.24
  22  -1  -2    0.40    0.40
  22   1  -2    0.00    0.61
 -21  -1   2   40.41    2.22
 -21   1   2   39.85    2.31
  21  -1  -2   42.51    2.48
  21   1  -2   41.00    2.13
  21   1  -2   41.57    2.13
  21  -1  -2   40.02    2.20
  21   1  -2   40.58    2.43
 -20   1   2    7.86    1.11
 -20  -1   2    7.65    1.02
  20   1  -2    7.51    1.61
  20   1  -2    7.74    1.04
  20   1  -2    8.05    1.18
  20  -1  -2    8.07    1.02
  20  -1  -2    7.96    1.21
 -19  -1   2   51.82    3.05
 -19   1   2   51.77    4.11
  19  -1  -2   52.74    3.26
  19  -1  -2   51.46    3.02
  19   1  -2   52.97    4.29
  19   1  -2   53.76    4.09
  19   1  -2   54.03    3.07
 -18   1   2   11.47    1.39
 -18  -1   2   10.20    1.34
  18   1  -2   10.20    1.37
  18  -1  -2   10.69    1.32
  18  -1  -2    9.68    1.51
  18   1  -2   10.84    1.42
  18   1  -2   10.46    1.35
 -17  -1   2   22.59    2.78
 -17   1   2   22.57    2.08
 -17   1   2   22.92    1.91
  17   1  -2   24.67    2.01
  17   1  -2   22.61    1.96
  17   1  -2   23.70    1.98
  17  -1  -2   22.74    1.84
 -16   1   2   -0.35    0.92
 -16   1   2    0.10    1.04
 -16  -1   2    0.03    0.56
  16   1  -2    0.05    0.95
  16   1  -2    0.19    0.87
  16  -1  -2    0.42    0.87
  16  -1  -2    0.00    0.45
  16   1  -2    3.16    0.61
 -15   1   2    7.76    1.09
 -15  -1   2    6.84    1.11
 -15   1   2    7.30    1.25
  15  -1  -2    7.01    0.88
  15   1  -2    6.68    1.15
  15   1  -2    6.68    1.02
  15  -1  -2    5.76    0.83
  15   1  -2    5.92    1.13
  15  -1  -2    7.01    1.02
 -14  -1   2   28.57    1.82
 -14   1   2   29.01    2.17
 -14   1   2   26.84    1.68
 -14   1   2   29.42    1.94
 -14  -1   2   28.54    1.98
  14   1  -2   26.16    2.00
  14   1  -2   29.20    2.83
  14  -1  -2   28.82    1.63
  14  -1  -2   29.16    1.67
  14  -1  -2   29.88    1.89
 -13   1   2  217.78    9.63
 -13  -1   2  205.74    9.21
 -13   1   2  227.43   10.39
 -13   1   2  218.75    9.16
 -13   1   2  225.57    9.85
 -13  -1   2  234.98   10.53
 -13  -1   2  206.58    8.02
  13   1  -2  234.18   10.31
  13   1  -2  215.93    8.78
  13  -1  -2  238.81    9.94
  13  -1  -2  230.20    9.89
  13   1  -2  218.44    9.75
 -12  -1   2   15.48    0.80
 -12  -1   2   14.87    1.09
 -12  -1   2   14.05    1.30
 -12   1   2   14.76    0.99
 -12   1   2   14.68    1.16
 -12   1   2   14.80    1.09
 -12   1   2   14.57    2.08
 -12   1   2   14.50    0.95
 -12  -1   2   13.20    0.68
  12   1  -2   13.90    1.72
  12   1  -2   16.12    1.18
  12   1  -2   15.01    1.25
  12  -1  -2   15.67    1.06
  12  -1  -2   14.66    1.09
  12  -1  -2   14.56    0.99
  12   1  -2   14.56    0.85
  12  -1  -2   15.22    1.01
 -11  -1   2    2.24    0.57
 -11  -1   2    1.98    0.94
 -11  -1   2    2.06    0.33
 -11   1   2   -0.02    0.47
 -11   1   2    1.96    0.52
 -11  -1   2    1.96    0.31
 -11   1   2    1.84    0.62
 -11   1   2    1.91    0.43
 -11   1   2    1.86    0.42
 -11   1   2    1.80    0.50
 -11  -1   2    0.78    0.49
 -11  -1   2    1.94    0.49
  11  -1  -2    1.98    0.49
  11   1  -2    2.17    0.52
  11   1  -2    2.24    0.52
  11   1  -2    4.11    0.61
  11  -1  -2    1.70    0.99
  11  -1  -2    3.52    0.45
  11   1  -2    1.70    0.52
  11  -1  -2    2.10    0.45
  11  -1  -2    2.32    0.68
  11   1  -2    3.87    0.92
  11   1  -2    1.91    0.50
 -10  -1   2  241.43   10.98
 -10  -1   2  242.96    9.21
 -10  -1   2  243.13   10.24
 -10  -1   2  237.93    8.73
 -10   1   2  240.91   10.31
 -10   1   2  238.31    9.72
 -10   1   2  246.43   10.86
 -10   1   2  255.74   10.01
 -10   1   2  236.68    9.32
 -10   1   2  256.84   11.05
 -10  -1   2  246.79    9.99
 -10  -1   2  257.37    9.52
  10   1  -2  267.44   10.77
  10   1  -2  237.79    9.92
  10   1  -2  245.00    9.94
  10   1  -2  253.40    9.40
  10   1  -2  263.55    9.94
  10   1  -2  252.15    9.39
  10  -1  -2  240.09   10.25
  10  -1  -2  230.93    9.26
  10  -1  -2  258.29   10.41
  10  -1  -2  259.61   10.25
  10  -1  -2  248.61   10.60
  10   1  -2  250.50   10.83
  10  -1  -2  250.57    9.78
  10   1  -2  245.52    9.91
  -9  -1   2   17.19    1.11
  -9  -1   2   15.68    0.61
  -9  -1   2   10.39    1.34
  -9   1   2   15.94    0.82
  -9   1   2   15.67    1.01
  -9  -1   2   15.94    0.76
  -9   1   2   15.81    0.95
  -9   1   2   16.15    1.23
  -9  -1   2   19.10    0.82
  -9   1   2   16.17    0.95
  -9  -1   2   20.65    1.23
  -9  -1   2   16.20    0.95
   9   1  -2   14.56    0.95
   9   1  -2   17.09    0.76
   9   1  -2   15.75    0.99
   9   1  -2   17.23    0.99
   9  -1  -2   15.16    1.21
   9  -1  -2   15.04    0.82
   9  -1  -2   16.08    1.16
   9  -1  -2   17.16    0.88
   9  -1  -2   17.21    1.39
   9  -1  -2   17.85    0.95
   9  -1  -2   14.61    0.68
   9   1  -2   15.89    0.83
   9  -1  -2   16.95    1.01
   9   1  -2   17.61    0.64
   9   1  -2   17.23    1.13
   9   1  -2   15.94    0.57
  -8  -1   2  104.27    4.11
  -8  -1   2  106.51    3.59
  -8   1   2  101.25    3.75
  -8   1   2  101.75    4.13
  -8   1   2  104.77    3.82
  -8  -1   2   98.54    3.63
  -8   1   2   97.15    3.38
  -8  -1   2  103.66    3.19
  -8  -1   2  105.22    3.99
  -8  -1   2   93.11    4.25
  -8  -1   2  110.05    3.63
   8   1  -2   97.48    3.11
   8   1  -2  108.95    4.81
   8  -1  -2   99.13    3.45
   8  -1  -2   92.71    3.47
   8  -1  -2  108.31    3.38
   8  -1  -2  100.52    3.66
   8   1  -2  100.97    3.17
   8  -1  -2  104.42    3.89
   8  -1  -2  105.48    4.25
   8  -1  -2   99.05    3.97
   8  -1  -2  105.34    3.78
   8   1  -2  108.00    3.61
   8   1  -2  100.33    3.59
   8   1  -2   99.65    3.66
   8   1  -2  104.08    3.78
  -7  -1   2  117.14    4.41
  -7  -1   2  114.38    3.70
  -7   1   2  110.41    4.01
  -7   1   2  111.99    4.53
  -7   1   2  113.27    4.37
  -7   1   2  117.38    4.06
  -7  -1   2  104.51    3.66
  -7   1   2  105.34    3.92
  -7  -1   2  111.33    3.70
  -7  -1   2  106.54    3.73
  -7  -1   2  108.07    3.63
  -7  -1   2  106.64    3.92
  -7  -1   2  115.58    4.23
   7   1  -2  116.45    4.25
   7   1  -2  110.29    3.31
   7   1  -2  112.46    4.11
   7   1  -2  110.90    3.16
   7   1  -2  106.63    3.80
   7   1  -2  113.84    3.90
   7  -1  -2  111.40    3.90
   7   1  -2  113.62    3.97
   7  -1  -2  115.16    4.29
   7  -1  -2  109.75    4.23
   7  -1  -2  107.06    3.80
   7  -1  -2  116.20    3.35
   7  -1  -2  111.28    4.02
   7  -1  -2  107.89    3.63
   7  -1  -2  119.10    4.60
  -6  -1   2   84.02    3.80
  -6  -1   2   82.70    2.69
  -6  -1   2   90.30    2.57
  -6  -1   2   82.08    3.00
  -6  -1   2   84.87    2.79
  -6   1   2   81.51    2.78
  -6   1   2   81.73    2.79
  -6   1   2   88.93    3.26
  -6   1   2   82.76    2.60
  -6   1   2   86.29    2.98
  -6  -1   2   86.76    2.83
  -6  -1   2   78.64    2.62
  -6   1   2   86.75    2.97
  -6  -1   2   83.45    2.91
   6   1  -2   86.10    2.81
   6   1  -2   86.52    3.07
   6   1  -2   78.40    2.69
   6   1  -2   82.20    2.12
   6   1  -2   88.10    2.24
   6  -1  -2   87.63    2.39
   6  -1  -2   93.49    3.68
   6  -1  -2   92.63    3.23
   6  -1  -2   82.82    2.79
   6  -1  -2   80.45    2.59
   6  -1  -2   85.77    2.90
   6  -1  -2   84.51    3.14
   6   1  -2   81.59    2.67
   6   1  -2   87.66    3.42
  -5  -1   2 1771.15   99.12
  -5  -1   2 1699.64   95.80
  -5  -1   2 1773.39   97.64
  -5   1   2 1801.09  101.72
  -5   1   2 1692.77   94.76
  -5   1   2 1827.64  103.70
  -5   1   2 1786.50   98.77
  -5   1   2 1666.57   95.54
  -5   1   2 1742.38   97.95
  -5  -1   2 1744.99   98.56
  -5  -1   2 1704.62   95.70
  -5  -1   2 1813.39  100.85
  -5  -1   2 1720.49   96.56
   5  -1  -2 1784.44  100.54
   5   1  -2 1770.89  100.00
   5   1  -2 1772.36   99.62
   5   1  -2 1848.13  103.33
   5  -1  -2 1669.88   94.78
   5   1  -2 1626.49   91.86
   5  -1  -2 1832.10  101.21
   5  -1  -2 1704.74   97.03
   5  -1  -2 1767.04   96.10
   5   1  -2 1684.18   94.17
   5   1  -2 1849.13  103.09
   5   1  -2 1762.18   92.85
   5  -1  -2 1808.26  101.46
   5  -1  -2 1635.88   91.71
   5   1  -2 1727.88   90.86
  -4  -1   2 8722.92  789.83
  -4  -1   2 8635.19  782.81
  -4  -1   2 8062.58  731.82
  -4  -1   2 8960.12  819.60
  -4  -1   2 8819.25  803.33
  -4  -1   2 8637.88  785.08
  -4   1   2 8856.37  812.99
  -4   1   2 7922.49  721.39
  -4   1   2 9407.43  855.60
  -4   1   2 8444.00  765.67
  -4   1   2 8965.79  818.58
  -4   1   2 8942.54  812.75
  -4  -1   2 8476.39  774.36
   4   1  -2 9999.00  878.33
   4   1  -2 9068.27  824.57
   4   1  -2 8590.17  778.09
   4   1  -2 5262.43  465.60
   4   1  -2 8875.65  808.41
   4  -1  -2 8374.38  765.37
   4  -1  -2 8450.21  772.31
   4  -1  -2 8968.31  820.11
   4  -1  -2 8734.91  790.96
   4  -1  -2 8730.97  801.44
   4  -1  -2 8302.61  755.53
   4   1  -2 8146.99  744.15
   4  -1  -2 8866.28  798.18
   4   1  -2 8678.42  792.21
   4   1  -2 8341.85  758.36
  -3  -1   2   73.44    2.43
  -3  -1   2   78.70    2.32
  -3  -1   2   73.21    2.97
  -3  -1   2   74.05    2.39
  -3  -1   2   73.98    2.46
  -3   1   2   72.87    2.62
  -3   1   2   76.27    2.19
  -3   1   2   72.85    2.39
  -3   1   2   76.23    2.24
  -3   1   2   71.60    2.52
  -3   1   2   78.11    2.72
  -3  -1   2   74.29    2.20
  -3  -1   2   75.85    2.57
   3   1  -2   75.09    2.46
   3   1  -2   77.45    2.59
   3   1  -2   71.91    2.01
   3   1  -2   73.59    2.50
   3  -1  -2   76.58    2.60
   3  -1  -2   80.27    2.29
   3  -1  -2   80.79    1.82
   3  -1  -2   81.73    2.48
   3  -1  -2   81.97    2.27
   3  -1  -2   75.40    2.43
   3  -1  -2   83.67    2.74
   3  -1  -2   76.02    1.77
   3   1  -2   75.45    2.26
   3  -1  -2   74.50    2.57
   3   1  -2   74.29    2.53
  -2  -1   2 1643.95   90.96
  -2  -1   2 1779.06   97.07
  -2  -1   2 1805.02   95.70
  -2  -1   2 1717.44   94.40
  -2   1   2 1749.01   96.20
  -2   1   2 1853.75  100.24
  -2   1   2 1735.91   95.82
  -2   1   2 1660.34   91.97
  -2   1   2 1821.08   96.84
  -2   1   2 1761.04   97.03
  -2  -1   2 1788.27   95.65
  -2  -1   2 1725.83   95.21
   2   1  -2 1727.95   95.09
   2  -1  -2 1784.51   95.58
   2  -1  -2 1682.51   94.12
   2  -1  -2 1699.27   89.80
   2  -1  -2 1821.50   98.07
   2   1  -2 1694.64   90.18
   2  -1  -2 1818.01   99.38
   2  -1  -2 1747.10   96.34
   2  -1  -2 1755.07   98.04
   2   1  -2 1791.52   98.65
   2   1  -2 1736.30   93.34
   2  -1  -2 1809.39   96.62
   2   1  -2 1740.51   96.81
   2   1  -2 1756.54   94.97
   2   1  -2 1612.96   89.35
  -1  -1   2  191.60    5.10
  -1  -1   2  189.09    5.29
  -1  -1   2  174.98    5.53
  -1  -1   2  183.88    5.01
  -1   1   2  167.57    5.34
  -1   1   2  161.21    5.95
  -1   1   2  148.32    4.81
  -1   1   2  161.57    5.74
  -1   1   2  160.32    5.43
  -1   1   2  173.35    5.20
  -1   1   2  184.44    5.00
  -1  -1   2  166.34    5.08
  -1   1   2  172.45    5.03
  -1  -1   2  173.65    5.62
  -1  -1   2  160.27    5.15
   1   1  -2  178.85    4.82
   1   1  -2  156.80    5.14
   1   1  -2  155.90    5.00
   1   1  -2  155.12    5.14
   1   1  -2  177.88    4.96
   1  -1  -2  150.97    4.75
   1  -1  -2  178.12    4.72
   1  -1  -2  166.26    5.36
   1  -1  -2  155.31    5.00
   1  -1  -2  159.21    5.24
   1   1  -2  177.17    4.89
   1   1  -2  164.07    5.64
   1  -1  -2  162.09    5.19
   1   1  -2  164.96    5.33
   0  -1   2  268.63    9.92
   0  -1   2  294.05    9.20
   0  -1   2  270.25    8.67
   0  -1   2  275.38    9.16
   0  -1   2  273.58    8.80
   0  -1   2  286.52    8.50
   0   1   2  272.21    9.47
   0   1   2  255.17    8.67
   0   1   2  270.16    8.88
   0  -1   2  275.64    8.59
   0   1   2  257.18    8.90
   0   1   2  279.89    9.84
   0  -1   2  289.59    9.89
   0   1   2  265.28    9.04
   0   1   2  264.75    8.83
   0   1  -2  274.13    8.85
   0   1  -2  261.02    9.02
   0  -1  -2  264.75    9.00
   0  -1  -2  281.87    9.66
   0  -1  -2  291.93   10.86
   0  -1  -2  294.12    8.33
   0  -1  -2  276.91    9.11
   0   1  -2  272.59    9.00
   0   1  -2  294.36    8.71
   0  -1  -2  258.69    8.85
   0   1  -2  281.84    8.87
   0   1  -2  255.53    8.74
   0   1  -2  288.34    9.89
   1  -1   2 3727.60  256.11
   1  -1   2 3584.39  251.08
   1   1   2 3842.79  266.66
   1   1   2 3772.78  261.57
   1   1   2 3867.94  267.99
   1   1   2 3561.12  246.25
   1   1   2 3766.40  261.50
   1   1   2 3600.89  244.80
   1   1   2 3548.89  245.39
   1  -1   2 3845.16  258.26
   1  -1   2 3860.26  264.75
   1  -1   2 3575.18  242.92
   1  -1   2 3862.51  268.25
  -1   1  -2 3777.85  253.47
  -1   1  -2 3628.78  250.73
  -1   1  -2 3945.67  266.19
  -1   1  -2 3532.81  243.69
  -1   1  -2 3532.44  246.18
  -1   1  -2 3623.15  246.58
  -1  -1  -2 4147.56  285.65
  -1  -1  -2 3618.91  250.97
  -1  -1  -2 3832.10  265.65
  -1  -1  -2 3739.54  250.80
  -1  -1  -2 3781.92  257.96
  -1  -1  -2 3463.86  242.04
  -1  -1  -2 3690.72  257.49
  -1   1  -2 3914.51  271.06
  -1  -1  -2 3696.41  247.97
  -1  -1  -2 3738.17  258.59
  -1   1  -2 3882.46  262.25
   2  -1   2  192.59    5.19
   2  -1   2  191.33    6.44
   2  -1   2  186.94    5.26
   2   1   2  189.89    5.07
   2   1   2  162.86    5.57
   2   1   2  169.81    6.33
   2   1   2  164.02    5.46
   2   1   2  151.51    5.73
   2   1   2  166.90    6.05
   2  -1   2  170.52    5.74
   2  -1   2  187.60    6.71
   2   1   2  190.06    5.10
   2   1   2  163.03    5.48
   2  -1   2  193.60    5.81
  -2   1  -2  204.16    5.66
  -2   1  -2  173.23    5.93
  -2   1  -2  180.48    5.92
  -2   1  -2  186.24    5.50
  -2   1  -2  164.61    5.57
  -2  -1  -2  184.33    5.97
  -2  -1  -2  177.88    5.85
  -2  -1  -2  160.96    5.52
  -2  -1  -2  176.30    6.54
  -2  -1  -2  178.21    6.63
  -2  -1  -2  173.96    5.78
  -2  -1  -2  172.26    5.05
  -2   1  -2  178.21    5.69
  -2   1  -2  166.59    5.60
   3  -1   2  228.90    6.85
   3  -1   2  208.67    7.18
   3  -1   2  234.91    7.18
   3  -1   2  206.05    6.56
   3  -1   2  218.25    7.49
   3   1   2  201.39    6.85
   3   1   2  193.29    6.45
   3   1   2  188.39    6.96
   3   1   2  191.34    7.22
   3   1   2  190.27    6.68
   3  -1   2  203.05    6.90
   3   1   2  192.68    6.71
   3   1   2  199.71    6.77
  -3   1  -2  202.81    6.96
  -3   1  -2  194.83    6.85
  -3   1  -2  233.19    6.96
  -3  -1  -2  226.74    7.43
  -3  -1  -2  203.05    6.77
  -3  -1  -2  214.14    7.27
  -3  -1  -2  210.46    7.08
  -3  -1  -2  201.27    6.80
  -3  -1  -2  199.39    6.92
  -3   1  -2  195.91    6.73
  -3   1  -2  216.34    6.64
  -3   1  -2  209.72    7.11
   4  -1   2  890.06   40.35
   4  -1   2  826.86   36.10
   4  -1   2  833.74   36.21
   4  -1   2  862.63   39.14
   4  -1   2  802.33   36.43
   4   1   2  733.80   29.01
   4   1   2  857.30   38.84
   4   1   2  765.74   34.78
   4   1   2  868.65   39.49
   4   1   2  770.58   35.27
   4   1   2  852.36   37.89
   4   1   2  863.76   39.04
   4   1   2  780.53   35.29
  -4   1  -2  866.24   39.07
  -4   1  -2  807.51   35.13
  -4   1  -2  822.54   35.57
  -4   1  -2  830.03   37.77
  -4   1  -2  841.67   36.61
  -4   1  -2  763.90   35.88
  -4  -1  -2  755.93   34.56
  -4  -1  -2  803.54   35.91
  -4  -1  -2  849.64   38.24
  -4  -1  -2  745.42   34.39
  -4  -1  -2  800.85   36.14
  -4  -1  -2  888.26   39.80
  -4   1  -2  846.15   38.48
   5  -1   2  370.26   14.26
   5  -1   2  343.89   12.54
   5   1   2  299.86    9.47
   5   1   2  343.63   13.58
   5   1   2  355.53   13.27
   5   1   2  357.89   14.30
   5   1   2  385.64   15.22
   5   1   2  342.52   12.98
   5   1   2  333.22   13.06
   5   1   2  336.26   12.49
   5   1   2  341.15   13.17
   5  -1   2  356.89   14.10
   5  -1   2  363.50   13.05
   5  -1   2  347.35   14.26
  -5   1  -2  360.34   13.01
  -5   1  -2  342.18   13.20
  -5   1  -2  389.75   13.81
  -5  -1  -2  341.86   13.34
  -5  -1  -2  401.11   14.95
  -5  -1  -2  372.14   14.35
  -5  -1  -2  347.05   13.05
  -5  -1  -2  374.65   14.16
  -5   1  -2  339.11   13.29
  -5   1  -2  371.62   12.94
  -5   1  -2  337.65   12.96
  -5   1  -2  338.50   13.15
   6  -1   2  124.55    4.42
   6  -1   2  118.13    4.11
   6  -1   2  126.47    5.14
   6  -1   2  118.75    4.02
   6   1   2  120.65    4.02
   6   1   2  115.25    4.13
   6   1   2  110.25    2.67
   6   1   2  122.94    4.35
   6   1   2  118.18    3.89
   6   1   2  124.91    4.15
   6   1   2  132.74    4.51
   6   1   2  113.71    3.66
   6   1   2  120.45    4.20
   6  -1   2  115.41    3.92
  -6   1  -2  118.88    4.11
  -6   1  -2  112.25    3.30
  -6   1  -2  114.28    4.01
  -6   1  -2  118.79    4.23
  -6   1  -2  118.84    3.47
  -6   1  -2  122.43    3.83
  -6   1  -2  121.24    4.39
  -6  -1  -2  122.59    4.23
  -6  -1  -2  118.46    4.04
  -6  -1  -2  114.83    3.76
  -6  -1  -2  117.68    4.25
  -6  -1  -2  122.74    4.55
   7  -1   2  345.66   14.38
   7  -1   2  271.86   10.13
   7  -1   2  302.76   11.28
   7  -1   2  298.59   11.75
   7   1   2  291.34   11.07
   7   1   2  293.62   11.68
   7   1   2  276.91   11.02
   7   1   2  308.26   12.11
   7   1   2  319.59   12.82
   7   1   2  297.02   10.86
   7   1   2  303.28    9.54
   7   1   2  302.91   11.88
   7   1   2  294.05   11.35
   7  -1   2  309.04   11.76
  -7   1  -2  296.86   10.91
  -7   1  -2  299.55   12.39
  -7   1  -2  283.36    9.98
  -7   1  -2  290.72   10.17
  -7   1  -2  292.45   11.99
  -7  -1  -2  284.46   11.16
  -7  -1  -2  291.92   11.62
  -7  -1  -2  301.70   11.16
  -7  -1  -2  289.21   11.87
  -7  -1  -2  290.27   11.21
  -7   1  -2  294.76   11.55
  -7   1  -2  284.85   11.52
   8  -1   2   23.96    0.99
   8   1   2   22.62    1.18
   8  -1   2   21.06    1.16
   8  -1   2   21.95    0.90
   8  -1   2   21.84    1.34
   8  -1   2   23.23    1.04
   8   1   2   22.99    1.25
   8   1   2   21.58    1.18
   8   1   2   20.16    0.50
   8   1   2   21.72    0.97
   8   1   2   25.00    1.15
   8   1   2   21.30    1.23
   8   1   2   21.67    1.08
   8   1   2   23.35    1.09
   8  -1   2   22.10    2.01
  -8   1  -2   20.98    1.16
  -8   1  -2   21.91    1.18
  -8   1  -2   23.09    1.30
  -8   1  -2   22.45    1.08
  -8   1  -2   21.13    0.87
  -8  -1  -2   21.91    1.23
  -8  -1  -2   20.87    1.42
  -8  -1  -2   21.89    1.06
  -8  -1  -2   23.04    0.87
  -8  -1  -2   23.35    1.09
  -8   1  -2   21.34    0.68
  -8   1  -2   20.89    0.71
   9  -1   2  299.53   12.13
   9   1   2  234.72    9.84
   9   1   2  284.28   11.28
   9  -1   2  305.40   13.72
   9  -1   2  282.62   11.42
   9  -1   2  340.53   15.02
   9  -1   2  319.57   12.87
   9   1   2  281.49   11.61
   9   1   2  272.57   12.16
   9   1   2  281.73   11.71
   9   1   2  280.10   11.45
   9   1   2  283.14   10.67
   9   1   2  312.68   12.20
   9  -1   2  299.41   11.81
  -9   1  -2  278.87   10.20
  -9   1  -2  291.88   11.31
  -9   1  -2  282.56   11.55
  -9   1  -2  287.53   11.50
  -9  -1  -2  286.97   11.57
  -9  -1  -2  294.54   11.69
  -9  -1  -2  266.97   11.17
  -9  -1  -2  302.90   11.28
  -9  -1  -2  289.33   11.47
  -9   1  -2  260.11   10.05
  -9   1  -2  283.64   12.77
  -9   1  -2  285.81   12.35
  10  -1   2    0.49    0.40
  10  -1   2    0.29    0.42
  10  -1   2    0.21    0.23
  10  -1   2    0.21    0.33
  10  -1   2    0.26    0.33
  10  -1   2    0.66    0.26
  10   1   2    0.05    0.50
  10   1   2    0.38    0.33
  10   1   2    0.33    0.28
  10   1   2    0.23    0.24
  10   1   2    0.23    0.36
  10   1   2    0.21    0.33
  10   1   2    0.07    0.35
  10   1   2    0.38    0.38
  10  -1   2    0.03    0.24
 -10   1  -2    0.49    0.36
 -10  -1  -2    0.09    0.24
 -10  -1  -2    0.07    0.33
 -10  -1  -2    0.29    0.28
 -10  -1  -2    0.24    0.17
 -10  -1  -2    0.19    0.28
 -10   1  -2    0.16    0.31
 -10   1  -2    0.47    0.42
 -10   1  -2    0.23    0.35
  11  -1   2   23.89    1.27
  11  -1   2   26.91    1.80
  11  -1   2   25.21    1.47
  11   1   2   24.13    1.56
  11   1   2   24.90    1.53
  11   1   2   21.88    1.42
  11   1   2   27.22    2.26
  11   1   2   23.70    1.21
  11   1   2   22.55    1.18
  11   1   2   24.62    1.30
  11  -1   2   28.16    1.37
  11  -1   2   22.07    1.15
  11  -1   2   24.93    1.82
 -11   1  -2   23.44    1.41
 -11   1  -2   23.33    1.16
 -11   1  -2   23.98    1.28
 -11  -1  -2   25.23    1.41
 -11  -1  -2   25.50    1.54
 -11  -1  -2   24.38    1.23
 -11   1  -2   23.21    1.60
  12  -1   2   53.89    2.32
  12  -1   2   50.52    2.69
  12  -1   2   50.31    2.71
  12  -1   2   49.38    2.43
  12   1   2   52.45    2.62
  12   1   2   49.91    2.27
  12   1   2   47.24    2.43
  12   1   2   42.80    2.03
  12  -1   2   46.91    2.78
 -12   1  -2   52.36    2.38
 -12  -1  -2   51.06    2.43
 -12  -1  -2   48.87    2.20
 -12   1  -2   49.32    2.46
 -12  -1  -2   49.38    4.88
 -12   1  -2   52.78    2.26
  13  -1   2   -0.05    0.52
  13   1   2    0.02    0.24
  13   1   2    0.00    0.36
  13   1   2    0.16    0.38
  13   1   2    0.28    0.56
  13  -1   2    0.00    0.28
  13  -1   2    0.21    0.42
  13  -1   2    0.10    0.26
 -13   1  -2    0.36    0.56
 -13  -1  -2    0.21    0.50
  14  -1   2   10.24    1.39
  14  -1   2    9.92    1.13
  14   1   2    8.92    1.20
  14   1   2   10.22    1.94
  14   1   2    9.52    1.86
  14  -1   2    9.37    0.88
  14  -1   2    9.77    1.01
 -14  -1  -2    9.04    1.06
 -14   1  -2    8.66    1.20
  15  -1   2    3.26    0.97
  15  -1   2    3.70    1.18
  15  -1   2    3.52    0.76
  15   1   2    2.06    0.85
  15   1   2    3.04    0.92
  15   1   2    2.83    0.85
 -15  -1  -2    2.17    0.76
 -15   1  -2    3.16    0.85
  16  -1   2    3.30    0.78
  16  -1   2    2.50    0.99
  16   1   2    2.45    0.83
  16   1   2    1.67    1.44
  16   1   2    2.60    0.87
  16  -1   2    2.38    0.75
 -16   1  -2    2.13    0.87
 -16  -1  -2    2.03    1.15
  17  -1   2   21.20    1.68
  17   1   2   23.79    1.87
  17   1   2   20.78    2.72
  17  -1   2   21.10    1.77
  17   1   2   22.38    1.94
  17  -1   2   21.89    3.16
 -17   1  -2   20.47    2.71
 -17  -1  -2   19.08    1.65
  18  -1   2   33.59    2.60
  18   1   2   34.51    2.45
  18   1   2   34.87    2.24
  18   1   2   33.99    2.34
  18  -1   2   32.22    2.13
  18  -1   2   31.92    2.15
 -18   1  -2   30.97    2.27
 -18  -1  -2   30.00    2.10
  19  -1   2   37.11    2.27
  19  -1   2   41.97    2.71
  19   1   2   38.72    2.36
  19   1   2   41.15    2.32
  19   1   2   41.01    2.45
  19  -1   2   33.92    2.13
 -19   1  -2   39.68    2.39
 -19  -1  -2   35.31    2.19
  20  -1   2   21.13    1.54
  20   1   2   27.22    1.72
  20   1   2   25.66    1.58
  20   1   2   24.72    1.61
  20  -1   2   28.76    2.03
 -20   1  -2   25.57    1.75
 -20  -1  -2   21.15    1.53
  21  -1   2   12.13    1.18
  21   1   2   12.77    0.95
  21   1   2   11.29    1.04
  21   1   2   11.62    0.92
 -21   1  -2   11.99    1.08
 -21  -1  -2    8.33    1.30
 -21   2   2    2.45    0.69
 -21  -2   2    2.19    0.57
  21  -2  -2    4.09    0.78
  21   2  -2    3.73    0.68
  21   2  -2    3.97    0.69
  21  -2  -2    2.26    0.59
 -20  -2   2   24.22    1.63
 -20   2   2   26.77    1.79
  20   2  -2   26.35    1.79
  20   2  -2   27.26    1.91
  20  -2  -2   25.92    2.36
  20  -2  -2   28.00    2.01
 -19  -2   2    6.78    0.99
 -19   2   2    7.43    1.09
  19   2  -2    6.47    1.08
  19   2  -2    5.92    1.16
  19  -2  -2    7.48    1.51
  19  -2  -2    6.16    1.21
 -18  -2   2  174.05    8.31
 -18   2   2  176.93    8.69
  18  -2  -2  176.91    8.64
  18   2  -2  179.86    8.88
  18   2  -2  177.95    8.54
  18  -2  -2  176.98    8.17
  18  -2  -2  174.69    8.10
 -17  -2   2    1.28    0.68
 -17   2   2    1.34    0.83
 -17   2   2    0.73    0.62
 -17   2   2    1.30    0.73
  17   2  -2    1.82    0.80
  17  -2  -2    1.56    0.95
  17  -2  -2    1.84    1.01
  17   2  -2    1.54    0.76
 -16  -2   2   88.45    4.63
 -16   2   2   91.85    6.33
 -16   2   2   77.32    4.39
 -16   2   2   87.06    5.85
  16  -2  -2   90.54    5.48
  16   2  -2   92.83    6.19
  16  -2  -2   89.66    4.35
  16   2  -2   94.59    4.91
 -15  -2   2   55.78    3.31
 -15   2   2   58.81    3.05
 -15   2   2   58.38    3.59
 -15   2   2   57.56    3.19
 -15   2   2   57.04    3.28
  15   2  -2   59.98    3.45
  15  -2  -2   59.25    4.04
  15   2  -2   56.04    3.31
 -14   2   2  101.08    5.24
 -14   2   2   98.11    4.79
 -14   2   2   99.03    4.55
 -14  -2   2  102.43    5.15
 -14   2   2   96.69    4.82
  14   2  -2  104.77    4.46
  14   2  -2  105.26    4.74
  14   2  -2   99.81    4.96
  14   2  -2  104.56    5.15
  14  -2  -2  102.12    4.68
 -13  -2   2    0.73    0.61
 -13   2   2    0.64    0.50
 -13   2   2    0.94    0.68
 -13   2   2    1.23    0.87
 -13   2   2    1.28    0.52
  13   2  -2    0.97    0.43
  13   2  -2    0.95    0.42
  13   2  -2    0.56    0.66
  13   2  -2    1.04    0.57
  13  -2  -2    1.18    0.49
  13   2  -2    1.02    0.62
 -12  -2   2    8.22    1.06
 -12   2   2    7.86    0.92
 -12   2   2    8.76    1.75
 -12   2   2    8.52    1.04
 -12   2   2    8.38    0.90
  12   2  -2    8.24    0.76
  12   2  -2    8.85    0.99
  12   2  -2    8.36    0.78
  12   2  -2    8.08    1.09
  12   2  -2    8.83    1.18
  12  -2  -2    8.73    0.90
  12   2  -2    8.83    0.76
 -11  -2   2   11.09    1.13
 -11  -2   2   12.77    0.88
 -11  -2   2   13.79    0.85
 -11   2   2   14.09    1.08
 -11   2   2   12.40    0.99
 -11   2   2   12.27    1.09
 -11   2   2   11.26    1.18
  11   2  -2   12.91    0.92
  11   2  -2   11.36    0.83
  11   2  -2   12.46    1.75
  11   2  -2   11.81    0.87
  11   2  -2   11.62    0.82
  11  -2  -2   12.66    1.09
  11  -2  -2   11.97    1.27
  11  -2  -2   11.90    0.94
  11   2  -2   11.31    1.06
  11  -2  -2   13.53    1.08
 -10  -2   2   90.65    3.59
 -10  -2   2   94.69    3.78
 -10  -2   2  100.64    4.22
 -10  -2   2   90.25    3.44
 -10   2   2   96.56    4.86
 -10   2   2   91.97    3.23
 -10  -2   2   96.37    4.22
 -10   2   2   91.52    4.44
 -10  -2   2   94.59    4.98
 -10   2   2   93.10    3.85
 -10   2   2   93.98    4.22
  10   2  -2   89.07    3.83
  10   2  -2   99.69    3.85
  10   2  -2   98.39    3.87
  10  -2  -2   94.45    3.73
  10  -2  -2   95.09    3.96
  10  -2  -2   94.54    3.33
  10  -2  -2   96.37    4.32
  10  -2  -2   99.53    4.27
  10  -2  -2  103.31    4.25
  10   2  -2   97.94    4.13
  10   2  -2   93.68    4.01
  -9  -2   2  384.85   16.38
  -9  -2   2  378.05   15.65
  -9  -2   2  416.88   18.42
  -9  -2   2  426.58   17.63
  -9   2   2  425.95   18.84
  -9   2   2  382.34   16.45
  -9   2   2  423.11   18.22
  -9  -2   2  383.26   17.00
  -9  -2   2  411.29   17.56
  -9   2   2  410.13   18.10
  -9   2   2  370.82   15.06
   9   2  -2  401.13   16.59
   9   2  -2  405.93   18.67
   9   2  -2  388.32   17.59
   9   2  -2  420.72   17.82
   9  -2  -2  391.41   17.16
   9  -2  -2  413.34   18.11
   9  -2  -2  382.01   18.04
   9   2  -2  400.42   18.22
   9  -2  -2  411.17   17.35
   9  -2  -2  397.62   17.89
   9  -2  -2  413.10   16.98
  -8  -2   2   30.29    1.44
  -8  -2   2   29.55    1.65
  -8  -2   2   31.82    1.35
  -8  -2   2   29.32    1.73
  -8   2   2   27.24    1.27
  -8   2   2   30.00    1.23
  -8   2   2   31.14    2.27
  -8   2   2   31.84    2.26
  -8   2   2   32.22    1.56
  -8  -2   2   30.34    1.54
   8   2  -2   39.76    1.70
   8   2  -2   29.75    1.13
   8   2  -2   35.01    1.47
   8   2  -2   29.06    1.87
   8  -2  -2   30.31    1.54
   8  -2  -2   31.14    1.28
   8  -2  -2   28.82    1.49
   8  -2  -2   29.01    1.56
   8  -2  -2   30.41    1.54
   8  -2  -2   29.55    1.34
   8   2  -2   32.25    1.49
  -7  -2   2   75.97    3.21
  -7  -2   2   70.52    3.14
  -7  -2   2   69.74    2.76
  -7  -2   2   78.19    2.06
  -7   2   2   67.52    2.88
  -7   2   2   71.81    2.93
  -7   2   2   73.07    3.63
  -7   2   2   75.28    2.97
  -7  -2   2   69.43    2.72
  -7   2   2   68.41    2.06
  -7   2   2   74.41    3.42
  -7  -2   2   75.85    2.64
   7   2  -2   67.68    3.38
   7   2  -2   73.66    3.33
   7   2  -2   70.96    3.40
   7   2  -2   66.93    2.59
   7  -2  -2   73.44    2.00
   7  -2  -2   71.89    2.85
   7  -2  -2   73.47    2.20
   7  -2  -2   72.73    3.38
   7  -2  -2   67.14    2.78
   7  -2  -2   71.98    2.88
   7   2  -2   74.34    2.62
  -6  -2   2   12.23    0.76
  -6  -2   2   12.93    0.88
  -6  -2   2   11.49    0.66
  -6  -2   2   12.87    0.52
  -6   2   2   13.78    0.80
  -6   2   2   12.89    0.92
  -6   2   2   12.44    1.42
  -6   2   2   12.40    0.45
  -6   2   2   12.39    0.90
  -6   2   2   12.01    0.66
  -6  -2   2   12.01    1.23
   6   2  -2   12.09    0.85
   6   2  -2   13.13    1.27
   6   2  -2   12.46    0.80
   6   2  -2   12.42    0.49
   6   2  -2   12.66    0.80
   6   2  -2   12.09    0.75
   6  -2  -2   12.51    0.40
   6  -2  -2   14.37    0.92
   6  -2  -2   12.87    0.78
   6  -2  -2   13.38    0.64
   6  -2  -2   12.14    0.88
   6  -2  -2   12.77    0.87
  -5  -2   2   18.23    0.56
  -5  -2   2   16.19    0.73
  -5   2   2   18.04    1.35
  -5   2   2   16.27    0.95
  -5   2   2   15.72    0.95
  -5  -2   2   16.95    0.85
  -5   2   2   16.90    1.25
  -5   2   2   16.79    1.01
  -5  -2   2   17.52    1.27
  -5  -2   2   17.04    0.95
   5   2  -2   16.85    0.85
   5   2  -2   16.12    0.80
   5   2  -2   15.89    1.37
   5   2  -2   16.88    0.95
   5  -2  -2   17.54    0.68
   5  -2  -2   15.34    0.62
   5  -2  -2   16.38    0.85
   5  -2  -2   16.27    0.52
   5  -2  -2   18.29    1.02
   5  -2  -2   16.78    0.76
   5   2  -2   16.38    1.21
   5  -2  -2   18.75    0.90
   5  -2  -2   17.63    1.46
   5   2  -2   15.87    0.49
  -4  -2   2   87.44    3.00
  -4  -2   2   88.41    2.52
  -4  -2   2   92.56    3.68
  -4  -2   2   91.05    3.14
  -4   2   2   95.12    2.74
  -4   2   2   88.72    3.21
  -4   2   2   87.06    3.07
  -4  -2   2   94.33    3.33
  -4   2   2   94.33    3.11
  -4   2   2   89.00    3.04
  -4  -2   2   93.13    3.05
  -4  -2   2   92.16    2.67
   4   2  -2   87.77    2.19
   4   2  -2   95.42    3.68
   4   2  -2   83.03    1.89
   4   2  -2   97.95    3.94
   4   2  -2   87.98    2.90
   4   2  -2   84.75    1.94
   4   2  -2   93.49    2.32
   4  -2  -2   92.75    2.50
   4  -2  -2   86.14    2.93
   4  -2  -2   96.89    3.40
   4  -2  -2   86.50    2.00
   4  -2  -2   98.13    2.41
   4  -2  -2   95.28    2.98
   4  -2  -2   99.05    3.45
   4  -2  -2   84.99    2.53
   4  -2  -2   92.64    3.12
   4   2  -2   91.85    3.38
   4   2  -2   90.39    3.21
  -3  -2   2   10.81    0.24
  -3  -2   2   11.40    0.76
  -3  -2   2   11.75    0.68
  -3  -2   2   11.05    0.43
  -3  -2   2   10.44    1.04
  -3  -2   2   12.13    0.64
  -3  -2   2   11.68    0.47
  -3   2   2   11.50    0.61
  -3   2   2   11.29    0.43
  -3   2   2   11.10    0.40
  -3   2   2   11.69    0.62
  -3   2   2   11.03    0.47
  -3   2   2   11.38    0.69
  -3   2   2   12.77    0.83
   3   2  -2   10.57    0.31
   3   2  -2   10.65    0.52
   3   2  -2   10.96    0.42
   3   2  -2   10.84    1.04
   3   2  -2   11.14    0.64
   3   2  -2   11.83    0.75
   3   2  -2   11.59    0.56
   3  -2  -2   12.04    0.66
   3  -2  -2   10.76    0.45
   3  -2  -2   12.13    0.75
   3  -2  -2   11.68    0.45
   3  -2  -2   10.93    0.33
   3  -2  -2   10.06    0.62
   3  -2  -2   10.93    0.57
   3  -2  -2   12.65    0.73
  -2  -2   2  474.90   19.14
  -2  -2   2  495.68   18.04
  -2  -2   2  454.75   17.96
  -2  -2   2  476.13   18.39
  -2   2   2  458.76   18.32
  -2   2   2  477.60   18.20
  -2   2   2  456.80   18.55
  -2   2   2  467.84   18.56
  -2   2   2  487.42   18.65
  -2   2   2  492.78   19.14
  -2   2   2  492.68   20.14
  -2  -2   2  481.14   19.33
  -2  -2   2  458.71   18.72
  -2  -2   2  457.60   17.78
   2   2  -2  452.74   18.41
   2   2  -2  452.83   17.80
   2   2  -2  479.06   19.54
   2   2  -2  484.40   17.90
   2   2  -2  479.42   18.53
   2   2  -2  489.38   20.30
   2   2  -2  481.97   19.08
   2  -2  -2  460.44   18.88
   2  -2  -2  476.08   18.03
   2  -2  -2  480.31   19.33
   2  -2  -2  455.47   17.66
   2  -2  -2  484.21   17.94
   2  -2  -2  475.23   19.12
   2  -2  -2  446.74   17.66
   2  -2  -2  433.57   17.09
  -1  -2   2  394.59   14.87
  -1  -2   2  364.42   14.30
  -1  -2   2  401.98   16.00
  -1  -2   2  407.11   14.63
  -1  -2   2  388.05   14.92
  -1   2   2  429.39   15.30
  -1   2   2  406.82   15.35
  -1   2   2  378.47   14.66
  -1   2   2  426.60   15.06
  -1   2   2  374.41   14.78
  -1   2   2  391.69   15.01
  -1   2   2  387.47   14.28
  -1   2   2  398.59   14.92
  -1  -2   2  424.17   15.32
  -1  -2   2  372.54   13.55
   1   2  -2  416.59   15.74
   1   2  -2  372.94   13.57
   1   2  -2  397.12   15.28
   1   2  -2  418.37   15.16
   1   2  -2  422.71   15.15
   1   2  -2  389.87   15.25
   1  -2  -2  363.24   14.30
   1  -2  -2  409.68   15.53
   1  -2  -2  379.65   13.64
   1  -2  -2  387.73   15.15
   1  -2  -2  379.37   14.56
   1  -2  -2  384.00   14.37
   1  -2  -2  425.02   14.80
   1  -2  -2  370.37   14.19
   1   2  -2  401.74   16.22
   0  -2   2  807.32   32.17
   0  -2   2  821.17   32.81
   0  -2   2  768.84   33.78
   0  -2   2  806.12   35.46
   0  -2   2  788.98   35.62
   0  -2   2  788.98   34.37
   0   2   2  772.35   34.32
   0   2   2  823.84   36.03
   0   2   2  812.20   36.36
   0   2   2  795.96   35.01
   0   2   2  811.52   34.73
   0   2   2  839.19   37.82
   0   2   2  796.81   35.48
   0   2   2  738.60   34.61
   0  -2   2  796.36   35.84
   0  -2   2  819.17   37.04
   0  -2   2  811.09   33.87
   0   2  -2  831.21   37.51
   0   2  -2  828.80   36.90
   0   2  -2  836.87   38.08
   0   2  -2  796.95   36.21
   0   2  -2  852.67   36.61
   0  -2  -2  747.21   34.02
   0  -2  -2  781.73   35.63
   0  -2  -2  763.67   34.80
   0  -2  -2  824.95   34.68
   0  -2  -2  755.27   33.08
   0  -2  -2  818.41   35.84
   0  -2  -2  746.86   34.77
   0  -2  -2  784.77   34.61
   0   2  -2  804.08   35.43
   0   2  -2  774.03   32.23
   1  -2   2   89.14    2.93
   1  -2   2   85.03    2.74
   1  -2   2   81.64    2.43
   1  -2   2   85.25    2.38
   1   2   2   84.44    2.55
   1   2   2   90.27    2.93
   1   2   2   86.62    2.88
   1   2   2   88.01    2.76
   1   2   2   85.76    2.72
   1   2   2   83.69    2.74
   1   2   2   84.85    2.19
   1   2   2   86.31    2.39
   1  -2   2   85.20    2.46
   1  -2   2   81.37    2.20
   1  -2   2   86.03    2.60
   1  -2   2   81.78    2.10
  -1   2  -2   83.64    2.65
  -1  -2  -2   82.29    3.07
  -1  -2  -2   79.91    2.71
  -1  -2  -2   84.46    2.71
  -1  -2  -2   83.40    2.26
  -1  -2  -2   81.33    2.83
  -1  -2  -2   86.85    2.48
  -1  -2  -2   78.89    2.67
  -1  -2  -2   83.22    2.13
  -1   2  -2   87.16    2.69
  -1   2  -2   90.15    2.55
  -1   2  -2   83.26    2.22
  -1   2  -2   81.54    3.30
  -1   2  -2   87.32    2.90
   2  -2   2  591.74   23.75
   2  -2   2  570.32   25.26
   2   2   2  561.02   22.02
   2   2   2  579.15   23.91
   2   2   2  590.70   25.09
   2   2   2  585.83   25.75
   2   2   2  552.08   23.37
   2   2   2  557.74   21.77
   2   2   2  618.55   25.88
   2  -2   2  607.04   25.78
   2  -2   2  557.46   22.45
   2  -2   2  588.52   23.75
   2  -2   2  598.18   23.23
   2  -2   2  621.51   25.80
  -2   2  -2  594.12   23.47
  -2   2  -2  554.30   23.94
  -2  -2  -2  546.91   22.87
  -2  -2  -2  559.35   23.37
  -2  -2  -2  606.49   24.43
  -2  -2  -2  582.69   22.45
  -2  -2  -2  552.48   23.58
  -2  -2  -2  582.56   24.93
  -2  -2  -2  585.57   23.02
  -2  -2  -2  561.23   24.08
  -2   2  -2  575.52   22.97
  -2   2  -2  617.90   24.18
  -2   2  -2  577.52   24.31
  -2   2  -2  549.58   22.78
  -2   2  -2  577.00   24.58
   3  -2   2  439.50   17.80
   3  -2   2  495.26   21.55
   3   2   2  475.07   18.82
   3   2   2  478.82   19.57
   3   2   2  456.84   18.91
   3   2   2  476.61   19.95
   3   2   2  496.95   21.11
   3   2   2  526.75   20.61
   3   2   2  480.85   20.33
   3  -2   2  540.91   19.57
   3  -2   2  511.90   19.93
   3  -2   2  512.96   21.46
   3  -2   2  475.94   18.49
  -3   2  -2  505.12   19.78
  -3   2  -2  490.20   19.64
  -3  -2  -2  480.69   19.08
  -3  -2  -2  467.77   19.21
  -3  -2  -2  521.13   21.41
  -3  -2  -2  482.93   20.23
  -3  -2  -2  477.33   19.40
  -3  -2  -2  475.80   20.00
  -3   2  -2  481.04   20.51
  -3   2  -2  528.59   20.78
  -3   2  -2  498.79   20.59
  -3   2  -2  514.19   21.50
  -3   2  -2  544.07   19.62
   4  -2   2    6.92    0.28
   4  -2   2    6.78    0.49
   4  -2   2    7.22    0.64
   4   2   2    6.58    0.59
   4   2   2    6.85    0.57
   4   2   2    7.39    0.49
   4   2   2    7.15    0.56
   4   2   2    6.87    0.54
   4   2   2    7.04    0.62
   4   2   2    7.10    0.42
   4  -2   2    7.44    0.62
   4  -2   2    7.67    0.56
   4  -2   2    7.60    0.33
  -4   2  -2    6.75    0.66
  -4   2  -2    6.33    0.59
  -4   2  -2    6.71    0.35
  -4  -2  -2    6.64    0.38
  -4  -2  -2    6.85    0.64
  -4  -2  -2    6.85    0.59
  -4  -2  -2    7.23    0.54
  -4  -2  -2    9.42    0.47
  -4  -2  -2    7.13    0.57
  -4   2  -2    6.56    0.33
  -4   2  -2    6.89    0.47
  -4   2  -2    7.34    0.61
   5  -2   2  282.88   10.88
   5  -2   2  271.81    9.49
   5   2   2  267.56   10.32
   5   2   2  286.12   11.24
   5   2   2  288.36   10.76
   5   2   2  274.65   10.22
   5   2   2  279.89   10.57
   5   2   2  280.81   10.37
   5   2   2  287.18   11.09
   5  -2   2  288.97   11.38
   5  -2   2  269.78    9.59
   5  -2   2  335.81   12.70
  -5   2  -2  268.48   11.49
  -5   2  -2  288.64   11.16
  -5  -2  -2  291.86   11.31
  -5  -2  -2  280.99   11.10
  -5  -2  -2  285.84   10.46
  -5  -2  -2  284.54   10.91
  -5  -2  -2  268.55   10.03
  -5  -2  -2  293.08   11.80
  -5   2  -2  267.38    8.47
  -5   2  -2  271.98    9.42
  -5   2  -2  276.08   10.53
  -5   2  -2  280.43   10.83
   6  -2   2  402.46   17.09
   6  -2   2  399.43   16.12
   6  -2   2  389.43   14.40
   6   2   2  405.78   16.22
   6   2   2  405.64   16.43
   6   2   2  419.92   16.81
   6   2   2  391.86   16.45
   6   2   2  387.30   16.22
   6   2   2  393.18   17.11
   6   2   2  400.69   16.72
   6   2   2  426.96   17.89
   6  -2   2  445.52   18.37
   6  -2   2  423.72   17.52
  -6   2  -2  397.15   14.59
  -6   2  -2  404.11   17.96
  -6  -2  -2  408.45   16.98
  -6  -2  -2  409.63   16.88
  -6  -2  -2  384.25   16.31
  -6  -2  -2  395.11   16.03
  -6  -2  -2  431.89   17.51
  -6   2  -2  417.30   15.46
  -6   2  -2  412.06   18.11
  -6   2  -2  409.56   17.00
  -6   2  -2  364.94   13.76
  -6   2  -2  388.69   16.07
   7  -2   2   13.60    0.62
   7  -2   2   13.71    1.02
   7  -2   2   12.40    0.42
   7  -2   2   14.97    1.02
   7   2   2   10.22    0.73
   7   2   2   13.25    0.90
   7   2   2   13.71    1.01
   7   2   2   13.97    0.76
   7   2   2   12.87    0.76
   7   2   2   15.02    0.97
   7   2   2   13.57    0.88
   7   2   2   14.38    0.76
   7  -2   2   13.95    0.94
  -7   2  -2   13.17    0.42
  -7   2  -2   13.93    0.88
  -7  -2  -2   13.12    1.41
  -7  -2  -2   13.31    0.73
  -7  -2  -2   14.30    0.87
  -7  -2  -2   14.10    0.97
  -7  -2  -2   13.57    0.82
  -7   2  -2   13.08    0.43
  -7   2  -2   14.56    0.43
  -7   2  -2   13.65    0.95
  -7   2  -2   14.76    0.94
  -7   2  -2   13.27    0.95
   8  -2   2   20.35    1.15
   8  -2   2   21.29    1.32
   8   2   2   18.77    1.20
   8   2   2   19.40    0.94
   8   2   2   19.62    1.34
   8   2   2   17.73    0.83
   8   2   2   18.46    1.41
   8   2   2   19.24    1.20
   8   2   2   20.49    1.02
   8   2   2   19.92    1.09
   8  -2   2   20.09    1.28
   8  -2   2   19.66    0.85
  -8   2  -2   18.72    1.16
  -8   2  -2   18.72    1.13
  -8  -2  -2   18.27    1.20
  -8  -2  -2   22.45    1.08
  -8  -2  -2   20.92    1.09
  -8  -2  -2   18.60    1.16
  -8  -2  -2   17.19    0.92
  -8   2  -2   19.22    1.18
  -8   2  -2   17.80    1.13
   9   2   2   30.97    1.58
   9   2   2   26.37    1.80
   9   2   2   30.66    1.37
   9   2   2   32.18    1.51
   9   2   2   29.75    1.67
   9   2   2   31.80    1.70
   9   2   2   29.42    1.49
   9   2   2   32.18    1.35
   9  -2   2   31.32    1.30
   9  -2   2   35.17    1.67
   9  -2   2   32.36    1.87
   9  -2   2   36.09    2.71
  -9   2  -2   30.45    1.61
  -9  -2  -2   34.58    1.47
  -9  -2  -2   31.51    1.46
  -9  -2  -2   29.41    1.70
  -9  -2  -2   31.61    2.17
  -9  -2  -2   31.30    1.53
  -9   2  -2   28.19    1.58
  -9   2  -2   29.41    1.60
  -9   2  -2   31.51    2.29
  10  -2   2   22.85    1.49
  10   2   2   21.91    2.10
  10   2   2   20.71    1.34
  10   2   2   21.41    1.11
  10   2   2   20.66    1.04
  10   2   2   22.48    1.28
  10   2   2   19.97    1.42
  10   2   2   21.03    1.13
  10   2   2   21.24    1.77
  10  -2   2   26.08    1.47
  10  -2   2   23.02    1.79
  10  -2   2   25.50    1.67
 -10   2  -2   23.30    1.47
 -10   2  -2   19.76    1.37
 -10  -2  -2   23.07    1.15
 -10  -2  -2   21.03    1.30
 -10  -2  -2   20.16    1.68
 -10  -2  -2   21.98    1.51
 -10  -2  -2   22.92    1.39
 -10   2  -2   22.12    2.03
 -10   2  -2   21.86    1.41
  11   2   2    0.19    0.36
  11   2   2    0.12    0.38
  11   2   2    0.23    0.45
  11   2   2    0.12    0.28
  11   2   2    0.43    0.57
  11   2   2    0.57    0.43
  11  -2   2    0.26    0.45
 -11   2  -2    0.21    0.43
 -11   2  -2    0.07    0.40
 -11   2  -2    0.23    0.42
 -11  -2  -2    1.89    0.33
 -11  -2  -2    0.28    0.26
 -11   2  -2    0.23    0.42
  12   2   2   18.10    1.32
  12   2   2   18.96    1.56
  12   2   2   19.62    1.49
  12   2   2   18.86    1.54
  12   2   2   17.78    1.89
  12  -2   2   17.54    1.53
  12  -2   2   17.56    1.13
 -12  -2  -2   15.96    1.27
 -12   2  -2   18.20    2.01
 -12   2  -2   18.25    1.47
  13  -2   2   50.57    2.48
  13  -2   2   58.85    3.11
  13   2   2   54.84    3.07
  13   2   2   58.33    2.97
  13   2   2   51.15    2.65
  13   2   2   53.38    4.15
  13  -2   2   56.04    3.12
 -13   2  -2   55.83    2.93
 -13   2  -2   52.67    4.02
 -13  -2  -2   49.15    2.64
  14  -2   2   28.45    2.20
  14  -2   2   27.27    1.96
  14   2   2   27.01    2.08
  14   2   2   25.33    2.65
  14   2   2   26.46    2.10
  14  -2   2   23.30    1.56
 -14   2  -2   26.96    1.91
 -14  -2  -2   23.58    2.38
 -14  -2  -2   19.85    5.29
 -14   2  -2   26.30    2.03
  15  -2   2  239.59   11.07
  15   2   2  225.59   11.03
  15   2   2  217.94   10.41
  15   2   2  222.52   10.58
  15  -2   2  223.16   10.93
  15  -2   2  212.99   10.24
 -15   2  -2  218.88   11.47
 -15  -2  -2  208.47    9.98
 -15   2  -2  217.07   10.62
  16   2   2    8.40    1.80
  16   2   2    8.08    1.25
  16   2   2    8.71    1.96
  16  -2   2    7.53    1.35
  16  -2   2    8.85    1.80
  16  -2   2    7.39    0.99
 -16  -2  -2    6.82    1.01
 -16   2  -2    6.89    1.96
  17  -2   2  135.34    8.12
  17  -2   2  142.52    7.77
  17   2   2  133.73    6.32
  17   2   2  135.05    7.79
  17   2   2  131.87    6.54
  17  -2   2  116.41    5.85
 -17  -2  -2  113.06    5.85
 -17   2  -2  131.40    6.44
  18  -2   2    4.30    1.01
  18  -2   2    2.91    1.28
  18   2   2    4.81    0.94
  18   2   2    4.20    0.78
  18   2   2    4.30    0.92
  18  -2   2    2.53    0.71
 -18   2  -2    4.67    0.94
 -18  -2  -2    2.65    0.71
  19  -2   2  136.62    6.45
  19   2   2  134.37    6.09
  19   2   2  129.39    5.71
  19   2   2  129.39    6.04
  19  -2   2  141.33    6.19
 -19   2  -2  128.00    6.16
  20   2   2    6.94    0.88
  20   2   2    7.06    0.90
  20  -2   2    7.70    1.04
  20  -2   2    5.73    0.69
 -20   2  -2    7.10    0.94
 -20  -2  -2    3.04    0.92
 -20  -3   2    6.21    0.75
 -20   3   2    7.30    1.34
  20   3  -2    8.03    0.95
  20  -3  -2    9.16    1.01
  20  -3  -2    6.87    0.76
  20   3  -2    9.35    0.99
 -19   3   2   22.94    1.63
 -19   3   2   14.63    1.46
 -19  -3   2   19.78    1.46
  19   3  -2   25.09    2.48
  19  -3  -2   23.58    2.17
  19  -3  -2   24.64    1.49
  19   3  -2   26.32    1.77
  19  -3  -2   25.73    1.79
 -18   3   2    0.78    0.59
 -18   3   2    0.83    0.54
 -18  -3   2    0.83    0.49
  18   3  -2    0.75    0.62
  18  -3  -2    0.83    0.66
  18  -3  -2    1.15    0.52
  18  -3  -2    0.71    0.47
  18   3  -2    0.45    0.62
 -17   3   2  121.24    6.04
 -17   3   2  121.41    6.45
 -17  -3   2  115.27    6.90
  17  -3  -2  118.96    5.74
  17  -3  -2  131.56    6.38
  17  -3  -2  132.39    6.07
  17   3  -2  126.94    6.37
  17   3  -2  132.18    7.74
 -16   3   2    2.15    0.83
 -16   3   2    3.24    0.90
 -16   3   2    2.71    0.92
 -16  -3   2    3.30    1.28
  16   3  -2    2.86    0.64
  16   3  -2    2.57    0.90
  16  -3  -2    3.31    0.83
  16  -3  -2    3.19    0.75
  16   3  -2    3.42    0.97
 -15   3   2   57.43    3.49
 -15   3   2   61.16    3.63
 -15   3   2   60.86    4.39
 -15   3   2   56.89    4.37
 -15  -3   2   55.14    4.30
  15   3  -2   61.10    3.63
  15   3  -2   56.77    3.16
  15   3  -2   61.22    4.86
  15  -3  -2   60.10    3.19
  15   3  -2   64.82    3.04
 -14   3   2    3.16    0.87
 -14   3   2    3.23    0.94
 -14   3   2    4.55    0.83
 -14   3   2    2.78    0.99
 -14  -3   2    2.52    0.87
  14   3  -2    3.17    0.97
  14   3  -2    3.75    1.51
  14  -3  -2    3.19    0.75
  14   3  -2    3.09    0.71
  14   3  -2    3.64    0.71
 -13   3   2  114.37    5.62
 -13   3   2  106.12    5.22
 -13   3   2  108.41    5.52
 -13   3   2  113.46    5.34
 -13  -3   2  108.28    5.50
  13   3  -2  125.59    5.53
  13  -3  -2  113.08    5.14
  13   3  -2  117.94    5.69
  13   3  -2  117.52    5.15
  13   3  -2  109.94    5.59
 -12   3   2    0.26    0.47
 -12   3   2    0.43    0.42
 -12   3   2   -0.21    0.45
 -12   3   2    0.29    0.36
 -12  -3   2    0.02    0.40
  12   3  -2    0.29    0.43
  12  -3  -2    0.07    0.35
  12   3  -2    0.36    0.71
  12   3  -2    0.10    0.36
  12   3  -2    0.21    0.36
 -11  -3   2    4.88    0.83
 -11   3   2    5.52    1.49
 -11   3   2    3.17    1.41
 -11   3   2    4.55    0.87
 -11   3   2    4.39    0.75
  11   3  -2    4.18    0.85
  11   3  -2    5.31    0.76
  11  -3  -2    4.98    0.69
  11   3  -2    4.68    0.87
  11   3  -2    4.91    0.80
 -10  -3   2   85.10    4.09
 -10   3   2   86.59    4.18
 -10   3   2   79.89    3.56
 -10   3   2   86.19    3.99
 -10   3   2   86.03    3.92
  10   3  -2   83.33    3.82
  10   3  -2   95.61    4.88
  10   3  -2   88.98    3.92
  10  -3  -2   87.72    3.61
  10   3  -2   91.69    4.67
  -9  -3   2   37.94    1.94
  -9  -3   2   37.47    1.70
  -9  -3   2   38.88    1.79
  -9  -3   2   38.79    2.12
  -9   3   2   36.03    2.12
  -9   3   2   37.11    2.01
  -9   3   2   33.43    1.67
  -9   3   2   39.21    2.00
  -9  -3   2   37.14    1.93
   9   3  -2   36.45    1.87
   9  -3  -2   36.35    1.94
   9  -3  -2   36.05    1.70
   9   3  -2   33.83    1.86
   9   3  -2   38.24    1.89
   9   3  -2   37.37    1.94
  -8  -3   2   13.03    1.01
  -8   3   2   13.22    0.97
  -8   3   2   14.04    1.16
  -8   3   2   12.25    1.44
  -8  -3   2   13.46    1.20
  -8   3   2   13.46    1.09
  -8   3   2    9.77    0.76
  -8  -3   2   12.34    1.42
  -8  -3   2   11.95    1.63
  -8  -3   2   12.65    0.90
   8   3  -2   12.01    0.94
   8  -3  -2   13.03    1.09
   8  -3  -2   11.14    1.34
   8  -3  -2   11.69    0.92
   8  -3  -2   12.98    1.08
   8   3  -2   13.25    1.01
   8   3  -2   12.86    1.04
   8   3  -2   12.72    0.99
  -7  -3   2  163.52    6.04
  -7   3   2  168.01    6.85
  -7   3   2  172.03    7.29
  -7   3   2  163.52    6.78
  -7  -3   2  174.79    6.68
  -7  -3   2  151.32    6.66
  -7  -3   2  159.33    6.42
   7   3  -2  164.05    7.32
   7  -3  -2  152.59    5.99
   7  -3  -2  169.83    6.87
   7  -3  -2  157.98    6.85
   7  -3  -2  172.48    7.77
   7   3  -2  171.96    6.78
   7   3  -2  166.57    6.58
   7   3  -2  168.60    6.54
   7   3  -2  165.61    6.49
  -6  -3   2   15.04    1.21
  -6   3   2   15.93    1.11
  -6   3   2   14.17    0.76
  -6   3   2   13.72    0.90
  -6   3   2   16.46    0.94
  -6   3   2   17.64    1.13
  -6  -3   2   15.51    1.04
  -6  -3   2   15.51    0.95
  -6  -3   2   15.72    0.78
   6   3  -2   15.91    1.04
   6   3  -2   14.90    0.88
   6   3  -2   18.27    1.35
   6  -3  -2   14.94    0.85
   6  -3  -2   14.76    0.54
   6  -3  -2   15.72    0.83
   6  -3  -2   13.86    0.56
   6  -3  -2   16.34    1.09
   6  -3  -2   16.66    1.65
   6   3  -2   17.23    0.95
   6   3  -2   15.41    1.06
  -5  -3   2  438.74   19.08
  -5  -3   2  459.68   17.87
  -5   3   2  475.30   20.68
  -5   3   2  474.62   19.88
  -5   3   2  484.07   20.30
  -5   3   2  428.19   18.51
  -5   3   2  468.67   20.12
  -5  -3   2  445.68   18.75
  -5   3   2  463.10   21.24
  -5  -3   2  434.49   17.99
  -5  -3   2  464.38   19.74
  -5  -3   2  478.23   18.75
   5   3  -2  470.72   20.32
   5   3  -2  367.09   16.64
   5  -3  -2  452.27   19.81
   5  -3  -2  480.29   20.87
   5  -3  -2  433.00   18.23
   5  -3  -2  435.50   18.06
   5  -3  -2  483.81   20.26
   5   3  -2  452.76   19.26
   5   3  -2  491.24   20.78
   5   3  -2  480.88   20.75
  -4  -3   2  618.37   27.00
  -4  -3   2  571.29   24.98
  -4  -3   2  563.91   25.56
  -4   3   2  576.68   25.43
  -4  -3   2  588.53   24.50
  -4   3   2  621.65   26.58
  -4   3   2  576.44   27.19
  -4   3   2  597.78   26.11
  -4   3   2  609.87   24.77
  -4   3   2  603.94   26.73
  -4   3   2  604.89   27.55
  -4  -3   2  571.65   23.00
  -4  -3   2  583.74   25.90
   4   3  -2  570.63   25.45
   4   3  -2  602.95   27.06
   4   3  -2  594.36   24.65
   4   3  -2  610.18   27.06
   4   3  -2  599.60   26.63
   4  -3  -2  591.95   25.80
   4  -3  -2  571.22   26.06
   4  -3  -2  585.05   23.47
   4  -3  -2  543.89   24.50
   4  -3  -2  587.53   26.70
   4   3  -2  597.36   27.13
   4   3  -2  597.83   23.84
  -3  -3   2   49.22    1.30
  -3  -3   2   48.63    1.51
  -3  -3   2   47.02    1.94
  -3  -3   2   45.07    1.75
  -3   3   2   51.04    2.13
  -3   3   2   44.38    1.60
  -3   3   2   47.24    2.41
  -3   3   2   47.21    1.37
  -3   3   2   47.62    1.58
  -3   3   2   48.53    1.82
  -3  -3   2   46.51    1.47
  -3   3   2   45.70    1.54
  -3  -3   2   49.15    1.60
   3   3  -2   50.99    1.54
   3   3  -2   41.03    1.35
   3   3  -2   49.64    1.58
   3   3  -2   46.51    1.65
   3  -3  -2   44.66    1.01
   3  -3  -2   46.43    1.56
   3  -3  -2   46.53    1.86
   3  -3  -2   49.67    1.15
   3  -3  -2   47.48    2.62
   3  -3  -2   48.75    1.75
   3  -3  -2   46.62    1.94
   3  -3  -2   45.65    1.34
   3  -3  -2   51.47    1.98
   3   3  -2   47.24    1.93
   3   3  -2   48.25    1.82
   3   3  -2   48.11    2.71
  -2  -3   2   94.29    3.04
  -2  -3   2   95.45    3.37
  -2  -3   2   95.23    3.80
  -2  -3   2   89.24    2.83
  -2  -3   2   94.66    3.00
  -2   3   2  100.16    3.14
  -2   3   2  101.63    3.73
  -2  -3   2   91.13    2.72
  -2   3   2   95.99    3.02
  -2   3   2   99.53    3.44
  -2   3   2  109.47    4.11
  -2   3   2   95.58    3.47
  -2   3   2   92.77    3.02
  -2  -3   2   94.03    3.42
   2   3  -2   90.48    2.93
   2   3  -2   94.05    3.45
   2  -3  -2   91.53    2.88
   2   3  -2   94.12    2.83
   2  -3  -2   88.78    2.50
   2  -3  -2   99.29    2.67
   2  -3  -2   89.07    3.12
   2  -3  -2   95.63    2.86
   2  -3  -2   95.56    3.02
   2  -3  -2   97.71    4.27
   2  -3  -2   98.65    3.47
   2  -3  -2   96.36    4.04
   2   3  -2   98.87    3.68
   2   3  -2   95.89    3.45
   2   3  -2   95.18    3.42
   2   3  -2   96.98    3.16
  -1  -3   2    1.70    0.35
  -1  -3   2    1.56    0.12
  -1   3   2    1.60    0.35
  -1  -3   2    1.80    0.45
  -1   3   2    2.08    0.40
  -1  -3   2    1.70    0.26
  -1   3   2    1.46    0.42
  -1   3   2    1.47    0.31
  -1   3   2    2.03    0.31
  -1   3   2    1.75    0.21
  -1   3   2    1.93    0.36
  -1  -3   2    1.56    0.23
  -1  -3   2    1.82    0.31
  -1  -3   2    1.49    0.23
   1   3  -2    1.49    0.12
   1   3  -2    1.47    0.33
   1   3  -2    1.28    0.38
   1  -3  -2    1.60    0.17
   1  -3  -2    1.18    0.31
   1  -3  -2    1.11    0.12
   1  -3  -2    1.67    0.38
   1  -3  -2    1.47    0.29
   1  -3  -2    1.47    0.16
   1  -3  -2    1.77    0.28
   1  -3  -2    1.39    0.29
   1  -3  -2    1.58    0.38
   1   3  -2    1.08    0.49
   1   3  -2    1.87    0.36
   1   3  -2    1.91    0.61
   1   3  -2    1.47    0.24
   0  -3   2  178.02    6.05
   0  -3   2  168.41    5.60
   0  -3   2  182.82    6.54
   0  -3   2  168.27    6.04
   0   3   2  175.31    6.44
   0   3   2  174.51    6.25
   0   3   2  174.79    6.12
   0   3   2  178.64    5.74
   0   3   2  192.51    7.04
   0   3   2  182.88    6.11
   0   3   2  185.27    6.52
   0   3   2  171.77    5.55
   0  -3   2  183.05    6.84
   0  -3   2  170.49    6.16
   0   3  -2  186.49    6.78
   0   3  -2  188.45    6.82
   0  -3  -2  182.03    6.75
   0   3  -2  186.00    6.78
   0   3  -2  190.67    6.63
   0   3  -2  172.83    6.40
   0  -3  -2  179.48    6.37
   0  -3  -2  173.16    6.37
   0  -3  -2  170.45    5.83
   0  -3  -2  174.83    5.45
   0  -3  -2  187.56    6.77
   0  -3  -2  175.23    5.83
   0  -3  -2  168.18    5.64
   0   3  -2  182.03    6.30
   1  -3   2   82.79    3.02
   1  -3   2   75.90    2.39
   1  -3   2   81.23    2.53
   1   3   2   80.81    2.36
   1   3   2   80.12    2.81
   1   3   2   88.39    3.63
   1   3   2   86.03    3.07
   1   3   2   85.90    2.67
   1   3   2   81.45    2.98
   1   3   2   87.32    2.67
   1   3   2   81.97    2.57
   1  -3   2   80.64    2.69
   1  -3   2   79.77    2.59
   1  -3   2   83.38    2.91
  -1   3  -2   85.55    2.57
  -1   3  -2   79.60    2.55
  -1  -3  -2   83.69    3.37
  -1   3  -2   84.52    3.12
  -1   3  -2   81.96    2.83
  -1  -3  -2   77.52    2.90
  -1  -3  -2   82.56    2.50
  -1  -3  -2   78.92    2.43
  -1  -3  -2   82.32    2.34
  -1  -3  -2   80.40    2.98
  -1  -3  -2   78.49    2.43
  -1   3  -2   84.56    3.05
  -1   3  -2   86.31    3.47
   2  -3   2   94.59    3.30
   2  -3   2   87.79    2.76
   2  -3   2   92.70    2.88
   2   3   2   89.83    3.24
   2  -3   2   87.20    2.48
   2  -3   2   87.60    3.30
   2   3   2   91.67    3.35
   2   3   2   92.59    2.72
   2   3   2   86.62    2.71
   2   3   2   92.23    3.33
   2   3   2   97.00    3.52
   2   3   2   90.91    2.81
   2   3   2   92.70    2.76
   2   3   2   97.10    3.42
   2  -3   2   88.86    2.88
   2  -3   2   88.24    3.09
   2  -3   2   91.52    2.64
  -2   3  -2   93.81    2.85
  -2   3  -2   87.21    3.02
  -2   3  -2   94.27    3.89
  -2   3  -2   91.83    3.42
  -2  -3  -2   89.99    2.74
  -2  -3  -2   91.26    3.14
  -2  -3  -2   88.55    3.28
  -2  -3  -2   87.13    2.55
  -2  -3  -2   89.63    3.40
  -2  -3  -2   78.68    2.65
  -2   3  -2   90.46    4.02
  -2   3  -2   96.03    3.11
   3  -3   2  114.30    4.20
   3  -3   2   97.69    2.98
   3   3   2  100.07    4.37
   3   3   2   97.36    2.59
   3   3   2  104.70    3.11
   3   3   2   98.27    3.70
   3   3   2   98.54    3.56
   3   3   2   98.92    3.42
   3   3   2  108.61    3.17
   3   3   2  104.94    3.23
   3   3   2  101.37    3.82
   3  -3   2  103.73    3.61
   3  -3   2  103.23    3.09
   3  -3   2  101.35    3.73
   3  -3   2  102.45    3.09
   3  -3   2  110.37    3.37
   3  -3   2  104.51    3.70
  -3   3  -2  104.03    3.14
  -3   3  -2  104.48    3.80
  -3   3  -2  109.59    4.15
  -3  -3  -2   98.25    3.38
  -3  -3  -2  103.76    3.56
  -3  -3  -2  104.70    3.99
  -3  -3  -2  104.94    3.89
  -3   3  -2  107.51    3.99
  -3  -3  -2   98.91    2.60
  -3  -3  -2  104.70    3.19
  -3   3  -2  107.98    3.37
   4  -3   2  286.19    9.98
   4  -3   2  292.83   11.78
   4  -3   2  273.68   10.20
   4  -3   2  281.51    9.28
   4   3   2  289.66   11.73
   4   3   2  299.97   11.76
   4   3   2  286.52   10.15
   4   3   2  292.12   11.99
   4   3   2  273.39   11.66
   4   3   2  276.27    9.85
   4   3   2  278.59   11.21
   4  -3   2  281.32   10.95
  -4   3  -2  288.60   11.49
  -4   3  -2  276.54   10.13
  -4   3  -2  278.64   11.05
  -4   3  -2  279.34   10.34
  -4  -3  -2  273.53   10.69
  -4  -3  -2  285.10   11.52
  -4  -3  -2  273.56   10.83
  -4  -3  -2  270.98   11.12
  -4  -3  -2  282.34   11.16
  -4  -3  -2  274.20   10.48
  -4   3  -2  306.00   10.01
  -4   3  -2  278.12   10.17
  -4   3  -2  263.03   10.96
   5  -3   2    7.72    0.31
   5   3   2    6.32    0.54
   5   3   2    7.55    0.71
   5   3   2    7.69    0.69
   5   3   2    7.70    0.57
   5   3   2    7.79    0.54
   5   3   2    8.12    0.68
   5   3   2    7.41    0.76
   5  -3   2    7.93    0.69
   5  -3   2    8.41    0.80
  -5   3  -2    8.12    0.49
  -5   3  -2    7.67    0.73
  -5   3  -2    7.34    1.25
  -5  -3  -2    7.29    0.71
  -5   3  -2    7.63    0.66
  -5  -3  -2    7.17    0.49
  -5  -3  -2    7.63    0.95
  -5  -3  -2    7.48    0.49
  -5   3  -2    7.18    0.71
  -5  -3  -2    7.13    0.68
  -5  -3  -2    6.85    0.78
  -5   3  -2    7.93    0.54
   6  -3   2   13.72    1.37
   6   3   2   13.25    0.88
   6   3   2   12.93    0.94
   6   3   2   13.48    0.88
   6   3   2   13.90    0.62
   6   3   2   12.46    0.69
   6   3   2   14.43    0.62
   6   3   2   13.41    0.99
   6  -3   2   12.89    0.61
   6  -3   2   14.66    1.08
  -6   3  -2   13.55    1.42
  -6   3  -2   13.29    0.73
  -6   3  -2   13.39    1.01
  -6  -3  -2   14.69    0.94
  -6  -3  -2   11.95    0.88
  -6  -3  -2   13.62    0.90
  -6  -3  -2   12.75    0.76
  -6  -3  -2   13.17    1.06
  -6  -3  -2   13.71    1.41
  -6   3  -2   14.49    1.09
   7  -3   2   81.56    4.11
   7   3   2   70.16    2.64
   7   3   2   69.60    2.59
   7   3   2   72.64    2.95
   7   3   2   79.82    2.69
   7   3   2   75.28    3.21
   7   3   2   75.95    3.14
   7   3   2   72.33    2.46
   7   3   2   75.36    3.71
   7  -3   2   73.30    3.23
   7  -3   2   68.53    2.41
  -7   3  -2   73.25    4.09
  -7   3  -2   76.82    3.97
  -7   3  -2   73.63    3.12
  -7  -3  -2   74.48    3.04
  -7  -3  -2   78.61    3.19
  -7  -3  -2   72.95    2.90
  -7  -3  -2   68.04    2.90
  -7  -3  -2   78.40    3.37
  -7   3  -2   76.02    2.88
   8  -3   2  122.19    5.99
   8  -3   2  116.43    4.88
   8   3   2  109.13    4.32
   8   3   2  106.82    4.44
   8   3   2  104.04    3.89
   8   3   2   99.77    4.18
   8   3   2  100.28    4.39
   8   3   2  104.89    4.44
   8  -3   2  109.46    4.34
   8  -3   2  116.98    4.98
  -8   3  -2  108.99    5.66
  -8   3  -2  106.64    4.53
  -8  -3  -2  108.40    4.70
  -8  -3  -2  101.42    4.23
  -8  -3  -2  105.45    4.30
  -8  -3  -2  111.42    4.60
  -8  -3  -2  118.25    4.74
  -8   3  -2  105.73    4.29
  -8   3  -2  108.87    4.61
   9   3   2   65.28    2.98
   9   3   2   61.03    3.00
   9   3   2   67.42    3.90
   9   3   2   66.19    3.40
   9  -3   2   62.99    2.50
  -9   3  -2   69.36    3.00
  -9   3  -2   69.38    3.17
  -9   3  -2   62.37    3.68
  -9  -3  -2   63.22    2.74
  -9   3  -2   64.92    3.19
  10  -3   2    0.45    0.57
  10  -3   2    2.27    0.40
  10   3   2    2.13    0.69
  10   3   2    1.96    1.06
  10   3   2    2.13    1.06
  10   3   2    2.46    0.54
 -10   3  -2    2.59    1.11
 -10   3  -2    3.89    0.64
 -10  -3  -2    1.91    0.47
 -10   3  -2    1.98    0.73
  11  -3   2   69.47    3.30
  11   3   2   64.02    3.38
  11  -3   2   65.34    2.83
  11   3   2   71.41    3.09
  11   3   2   64.50    3.37
  11   3   2   64.35    3.37
 -11   3  -2   68.30    3.45
 -11  -3  -2   54.20    2.79
 -11   3  -2   65.60    4.46
 -11   3  -2   60.08    3.16
  12   3   2    7.98    1.25
  12   3   2    7.55    1.20
  12   3   2    8.80    0.87
  12  -3   2    7.37    1.06
  12   3   2    7.98    1.16
 -12   3  -2    7.77    1.13
 -12   3  -2    8.78    1.13
 -12   3  -2    8.15    1.18
 -12  -3  -2    5.24    0.82
  13  -3   2   38.62    2.50
  13   3   2   42.85    2.74
  13   3   2   39.61    2.59
  13   3   2   39.42    3.61
  13   3   2   35.13    2.46
 -13   3  -2   36.75    3.56
 -13   3  -2   41.76    2.64
  14   3   2   59.77    2.83
  14   3   2   55.34    3.30
  14   3   2   53.56    3.23
  14  -3   2   55.41    3.24
  14  -3   2   55.53    3.30
 -14   3  -2   49.72    3.21
 -14   3  -2   55.05    3.26
 -14  -3  -2   42.61    9.85
  15  -3   2    0.36    0.57
  15  -3   2    0.47    0.57
  15   3   2    0.24    0.59
  15   3   2    0.38    0.57
 -15   3  -2    0.57    0.56
 -15  -3  -2    0.64    2.95
 -15   3  -2    0.31    0.57
  16  -3   2   43.72    2.65
  16   3   2   40.89    3.71
  16   3   2   41.57    2.71
  16  -3   2   42.42    3.80
 -16   3  -2   39.78    3.70
 -16  -3  -2   28.17    3.44
 -16   3  -2   37.96    3.40
  17  -3   2    4.09    0.95
  17   3   2    4.41    1.02
  17   3   2    4.82    1.01
  17  -3   2    4.89    1.01
 -17   3  -2    2.78    1.32
 -17   3  -2    4.27    1.01
  18  -3   2   10.96    1.28
  18   3   2   11.21    2.00
  18   3   2   10.32    1.30
  18  -3   2   11.21    1.20
 -18   3  -2    8.90    1.98
  19  -3   2   51.93    2.62
  19   3   2   54.11    2.79
  19   3   2   51.79    2.69
  19  -3   2   54.79    2.76
 -19   3  -2   48.84    2.79
  20  -3   2  102.55    4.13
  20   3   2  106.09    4.41
  20   3   2   98.79    4.23
 -20   3  -2   93.79    4.37
 -19   4   2    1.63    0.45
 -19   4   2    0.02    0.45
  19   4  -2    1.13    0.49
  19   4  -2    1.70    0.56
  19  -4  -2    3.14    0.47
 -18  -4   2   20.92    2.00
 -18   4   2   25.80    1.77
 -18   4   2   27.05    1.86
  18   4  -2   31.61    1.75
  18  -4  -2   34.25    1.82
  18  -4  -2   29.60    1.77
  18  -4  -2   23.49    1.53
  18   4  -2   31.47    1.91
  18   4  -2   29.25    1.79
 -17   4   2    7.06    1.08
 -17   4   2    6.30    0.99
 -17  -4   2    4.46    0.83
 -17  -4   2    2.41    3.47
  17  -4  -2    8.00    1.04
  17  -4  -2    5.92    1.23
  17  -4  -2    7.70    1.51
  17   4  -2    7.48    0.76
  17   4  -2    8.50    1.02
  17   4  -2    6.90    0.99
 -16   4   2   47.88    2.91
 -16   4   2   42.26    2.67
 -16  -4   2   39.95    2.53
  16   4  -2   42.24    5.26
  16  -4  -2   32.98    2.48
  16  -4  -2   46.04    2.53
  16  -4  -2   54.03    3.85
  16   4  -2   50.90    3.82
  16   4  -2   53.30    2.50
  16   4  -2   47.24    2.83
 -15   4   2    1.84    0.88
 -15   4   2    2.08    1.30
 -15   4   2    1.70    0.73
 -15  -4   2    1.82    0.68
  15   4  -2    2.03    0.78
  15   4  -2    2.27    1.58
  15  -4  -2    1.94    0.78
  15  -4  -2    2.10    0.64
  15   4  -2    2.22    0.80
  15   4  -2    2.93    0.64
 -14   4   2  170.11    8.47
 -14   4   2  186.24    8.81
 -14   4   2  183.17   10.79
 -14   4   2  185.65    8.80
 -14  -4   2  171.29    8.47
  14  -4  -2  184.13    8.48
  14   4  -2  181.82    8.92
  14   4  -2  185.43    8.78
  14   4  -2  192.89    8.52
  14   4  -2  177.24    8.24
 -13  -4   2    1.75    0.76
 -13   4   2    1.93    0.94
 -13   4   2    2.72    0.80
 -13   4   2    2.01    0.75
 -13   4   2    2.46    0.88
  13  -4  -2    2.22    0.66
  13   4  -2    2.41    0.75
  13   4  -2   10.43    1.34
  13   4  -2    2.01    0.83
  13   4  -2    1.61    1.32
 -12   4   2  177.50    9.33
 -12   4   2  172.36    8.21
 -12   4   2  154.01    7.56
 -12   4   2  174.65   10.25
 -12  -4   2  171.48    8.52
  12  -4  -2  183.05    8.19
  12   4  -2  181.07    8.41
  12   4  -2  173.84    9.44
  12   4  -2  183.19    9.61
  12   4  -2  182.86    8.21
 -11   4   2    1.06    0.75
 -11   4   2    0.75    0.57
 -11   4   2    0.97    0.54
 -11   4   2    0.80    0.71
 -11  -4   2    2.71    0.61
  11  -4  -2    0.66    0.49
  11   4  -2    0.71    0.59
  11   4  -2    0.80    0.95
  11   4  -2    1.06    0.61
  11   4  -2    1.23    0.59
 -10   4   2  238.69   11.09
 -10   4   2  243.48   11.14
 -10   4   2  217.83   10.29
 -10   4   2  238.60   11.49
 -10  -4   2  243.08   11.71
  10  -4  -2  248.80   10.84
  10   4  -2  240.30   12.16
  10   4  -2  254.72   11.45
  10   4  -2  252.27   11.31
  10   4  -2  245.99   11.07
  -9   4   2  213.69   11.07
  -9   4   2  215.35   10.08
  -9   4   2  188.72    8.59
  -9   4   2  209.21    9.25
  -9  -4   2  222.38   10.37
   9  -4  -2  216.90    9.25
   9   4  -2  206.18    9.28
   9   4  -2  218.86    9.52
   9   4  -2  215.74    9.54
   9   4  -2  235.15   11.57
  -8   4   2    7.79    1.18
  -8   4   2    8.41    0.82
  -8   4   2    7.88    1.15
  -8   4   2    8.54    1.09
  -8   4   2    9.04    1.35
  -8  -4   2    7.95    1.04
   8   4  -2    8.67    1.04
   8  -4  -2    8.03    1.16
   8   4  -2    7.89    0.99
   8   4  -2    8.76    1.25
   8   4  -2    8.21    0.90
  -7   4   2   22.74    1.58
  -7   4   2   20.99    1.21
  -7   4   2   22.02    1.68
  -7   4   2   22.26    1.34
  -7   4   2   22.90    1.65
  -7  -4   2   22.24    1.21
   7   4  -2   21.74    2.08
   7   4  -2   23.21    1.72
   7   4  -2   20.54    1.77
   7  -4  -2   20.51    1.15
   7  -4  -2   22.14    1.34
   7   4  -2   23.82    1.58
  -6  -4   2   72.94    2.86
  -6   4   2   81.64    3.64
  -6   4   2   73.28    2.98
  -6   4   2   76.23    3.00
  -6   4   2   81.05    3.30
  -6   4   2   72.74    3.49
  -6  -4   2   73.77    2.88
   6  -4  -2   72.85    2.86
   6  -4  -2   73.61    3.05
   6   4  -2   77.60    3.49
   6   4  -2   77.39    2.98
   6   4  -2   79.09    3.24
   6   4  -2   80.52    3.26
   6   4  -2   77.62    4.16
  -5   4   2   35.84    1.56
  -5  -4   2   38.84    1.82
  -5   4   2   36.45    1.98
  -5   4   2   40.18    2.10
  -5   4   2   36.00    1.72
  -5  -4   2   37.80    1.86
  -5  -4   2   42.54    2.05
  -5  -4   2   36.33    1.53
   5   4  -2   38.72    1.70
   5   4  -2   34.73    1.67
   5  -4  -2   38.36    1.89
   5  -4  -2   38.36    2.03
   5  -4  -2   36.40    1.61
   5   4  -2   36.94    2.53
   5   4  -2   39.54    2.00
   5   4  -2   37.49    1.47
  -4   4   2  164.90    7.74
  -4   4   2  160.81    6.70
  -4   4   2  157.86    5.83
  -4   4   2  167.99    6.26
  -4   4   2  173.27    6.66
  -4  -4   2  165.58    6.68
  -4  -4   2  151.82    5.62
  -4  -4   2  158.97    6.96
   4  -4  -2  166.17    6.12
   4  -4  -2  166.17    7.56
   4  -4  -2  161.59    6.52
   4  -4  -2  154.37    6.21
   4   4  -2  166.19    7.37
   4   4  -2  160.98    6.59
   4   4  -2  168.01    6.42
   4   4  -2  152.76    6.02
  -3  -4   2   14.73    0.90
  -3  -4   2   14.37    1.47
  -3   4   2   15.09    1.35
  -3   4   2   14.02    0.97
  -3   4   2   14.31    0.71
  -3   4   2   14.42    0.99
  -3   4   2   14.85    1.09
  -3  -4   2   15.13    0.83
  -3  -4   2   14.26    0.71
   3   4  -2   15.74    1.01
   3  -4  -2   14.80    0.99
   3  -4  -2   15.56    1.04
   3  -4  -2   15.06    0.69
   3  -4  -2   14.05    1.06
   3  -4  -2   14.47    0.94
   3   4  -2   15.27    1.09
   3   4  -2   10.95    1.21
   3   4  -2   15.65    0.80
  -2  -4   2  101.82    3.85
  -2   4   2   87.39    3.26
  -2   4   2  102.72    3.47
  -2   4   2  102.08    3.83
  -2   4   2   98.25    3.42
  -2  -4   2   96.86    3.59
  -2   4   2  104.16    4.20
  -2   4   2   86.50    4.09
  -2  -4   2  100.00    3.63
  -2  -4   2   92.25    3.49
  -2  -4   2  101.27    3.50
   2  -4  -2   97.55    3.19
   2  -4  -2   97.54    3.71
   2  -4  -2   99.39    3.92
   2   4  -2   99.17    3.97
   2  -4  -2   95.61    3.61
   2  -4  -2  105.78    4.06
   2   4  -2   80.33    3.28
   2  -4  -2   94.73    4.02
   2   4  -2  104.30    3.57
   2   4  -2  104.09    3.92
   2   4  -2   99.60    3.49
  -1  -4   2   10.25    0.75
  -1  -4   2   10.53    0.61
  -1  -4   2   10.39    0.75
  -1  -4   2   10.51    0.73
  -1   4   2   11.12    0.78
  -1  -4   2   10.13    0.68
  -1  -4   2   10.27    0.62
  -1   4   2   11.05    0.54
  -1   4   2    9.58    0.68
  -1   4   2    7.63    0.59
  -1   4   2   11.52    0.88
  -1   4   2   10.17    0.61
   1   4  -2   10.51    0.95
   1  -4  -2   10.79    0.80
   1  -4  -2    9.49    0.61
   1  -4  -2    9.66    0.61
   1   4  -2   10.11    0.76
   1  -4  -2   10.11    0.82
   1  -4  -2    9.52    0.68
   1   4  -2   10.63    0.57
   1   4  -2   10.65    0.57
   1   4  -2   10.46    0.83
   1   4  -2    8.19    0.62
   0  -4   2   21.84    1.37
   0  -4   2   22.76    0.92
   0   4   2   22.19    1.18
   0   4   2   18.44    0.97
   0   4   2   23.65    1.15
   0  -4   2   21.34    1.02
   0  -4   2   21.81    0.90
   0  -4   2   21.15    0.88
   0  -4   2   21.22    1.01
   0   4   2   21.83    0.99
   0   4  -2   21.86    1.30
   0  -4  -2   22.62    1.44
   0  -4  -2   21.11    0.94
   0  -4  -2   21.18    1.18
   0  -4  -2   23.53    1.25
   0  -4  -2   21.88    1.16
   0   4  -2   19.86    1.06
   0   4  -2   21.95    1.28
   0   4  -2   22.83    1.20
   0   4  -2   17.12    1.44
   0   4  -2   22.10    0.87
   1   4   2   64.69    3.02
   1   4   2   53.83    2.17
   1   4   2   50.12    2.31
   1   4   2   63.97    2.59
   1   4   2   67.52    2.57
   1  -4   2   63.17    2.34
   1  -4   2   61.05    2.48
   1  -4   2   56.42    1.93
   1  -4   2   60.84    2.91
   1  -4   2   60.41    2.59
   1  -4   2   59.80    2.06
  -1   4  -2   63.98    2.10
  -1   4  -2   62.25    2.46
  -1   4  -2   61.47    2.29
  -1  -4  -2   57.43    2.41
  -1  -4  -2   62.46    2.57
  -1  -4  -2   61.09    2.36
  -1  -4  -2   62.66    2.83
  -1   4  -2   63.95    3.16
  -1   4  -2   58.59    2.31
   2   4   2  328.76   13.69
   2   4   2  327.65   13.50
   2   4   2  332.76   13.74
   2  -4   2  305.92   12.01
   2   4   2  308.50   12.89
   2  -4   2  314.73   12.07
   2  -4   2  309.42   11.97
   2  -4   2  331.75   13.27
   2  -4   2  312.04   13.27
   2  -4   2  330.57   13.78
  -2   4  -2  303.09   12.30
  -2  -4  -2  302.39   12.37
  -2  -4  -2  307.91   13.08
  -2  -4  -2  314.31   13.86
  -2  -4  -2  312.86   13.05
  -2   4  -2  321.15   13.57
  -2   4  -2  328.90   13.05
  -2   4  -2  325.89   12.53
  -2   4  -2  260.77   11.21
  -2   4  -2  333.05   13.91
   3  -4   2    7.88    0.50
   3   4   2    8.43    0.78
   3   4   2    8.10    0.52
   3   4   2    7.65    0.75
   3  -4   2    9.70    1.06
   3   4   2    9.28    0.82
   3   4   2    8.61    0.68
   3  -4   2    8.21    0.73
   3  -4   2    8.85    0.47
   3  -4   2    8.61    0.83
  -3  -4  -2    8.31    0.82
  -3  -4  -2    7.86    0.54
  -3  -4  -2    7.23    0.57
  -3  -4  -2    8.48    0.76
  -3  -4  -2    7.79    0.83
  -3   4  -2    8.67    0.85
  -3   4  -2    6.19    1.04
  -3   4  -2    8.15    0.78
  -3   4  -2    9.46    0.83
  -3   4  -2    8.41    0.49
   4  -4   2   17.45    1.84
   4  -4   2   18.08    1.08
   4   4   2   18.20    1.16
   4   4   2   18.51    1.18
   4   4   2   17.92    0.95
   4   4   2   17.38    1.23
   4   4   2   17.16    0.88
  -4  -4  -2   16.66    1.23
  -4  -4  -2   18.41    1.13
  -4  -4  -2   16.19    0.88
  -4  -4  -2   18.20    1.25
  -4   4  -2   17.35    1.13
  -4   4  -2   17.37    1.28
  -4   4  -2   18.23    1.75
  -4   4  -2   16.97    0.78
   5  -4   2   24.97    1.37
   5   4   2   22.02    1.16
   5   4   2   22.88    1.42
   5   4   2   22.76    1.13
   5   4   2   23.14    1.41
   5   4   2   23.68    1.96
  -5   4  -2   23.33    1.98
  -5  -4  -2   21.69    1.15
  -5  -4  -2   21.04    1.04
  -5   4  -2   24.08    1.47
  -5   4  -2   24.74    1.56
   6   4   2  567.84   26.61
   6   4   2  537.28   25.50
   6   4   2  572.52   26.82
   6   4   2  539.24   25.66
  -6  -4  -2  537.79   25.42
  -6   4  -2  539.75   25.87
  -6   4  -2  523.49   25.50
  -6   4  -2  552.20   26.27
   7   4   2   24.38    1.61
   7   4   2   23.07    2.00
   7   4   2   23.30    1.53
   7   4   2   22.76    1.61
  -7   4  -2   22.92    1.54
  -7   4  -2   23.06    1.73
  -7   4  -2   24.44    1.60
   8   4   2   68.39    3.16
   8   4   2   71.76    3.33
   8   4   2   66.31    3.38
   8   4   2   66.71    3.38
  -8   4  -2   72.26    3.50
  -8   4  -2   67.78    3.61
  -8   4  -2   65.16    3.30
   9   4   2  161.92    7.15
   9   4   2  160.46    7.32
   9   4   2  162.35    8.02
   9   4   2  161.42    7.37
  -9   4  -2  153.87    7.18
  -9   4  -2  161.24    7.34
  -9   4  -2  163.01    7.70
  10   4   2    6.00    1.23
  10   4   2    5.40    0.87
  10   4   2    5.33    0.92
  10   4   2    4.98    1.02
 -10   4  -2    5.14    1.09
 -10   4  -2    4.74    0.97
 -10   4  -2    6.14    1.65
  11   4   2  128.97    6.07
  11   4   2  124.79    6.66
  11   4   2  128.00    5.74
  11   4   2  118.79    5.95
 -11   4  -2  118.49    6.02
 -11   4  -2  126.21    6.37
 -11   4  -2  130.27    6.35
  12   4   2   -0.17    0.80
  12   4   2    0.33    0.87
  12   4   2    0.42    0.57
  12   4   2    0.23    0.45
  12  -4   2    0.35    0.47
 -12   4  -2    0.68    0.61
 -12   4  -2    0.14    0.57
 -12   4  -2    1.27    0.62
  13  -4   2    9.00    1.09
  13   4   2    7.13    1.25
  13   4   2    5.99    1.75
  13   4   2    8.34    1.23
  13   4   2    8.99    1.01
  13  -4   2    1.70    1.23
 -13   4  -2    8.00    1.32
 -13   4  -2    8.33    1.25
  14  -4   2   36.62    2.52
  14   4   2   32.56    2.32
  14   4   2   31.49    2.38
  14   4   2   34.35    2.01
  14  -4   2   33.03    2.20
 -14   4  -2   29.27    2.39
 -14  -4  -2    6.51    9.98
 -14   4  -2   33.73    2.46
  15   4   2  158.81    7.04
  15   4   2  143.49    7.04
  15   4   2  151.04    7.22
  15  -4   2  158.83    7.37
  15  -4   2  153.05    7.34
 -15   4  -2  152.38    8.88
 -15  -4  -2  139.21   27.74
 -15   4  -2  142.61    7.27
  16   4   2   24.64    1.91
  16   4   2   22.40    1.42
  16   4   2   23.73    1.84
  16  -4   2   25.82    1.73
  16  -4   2   24.58    1.86
 -16  -4  -2   23.96    7.77
 -16   4  -2   23.18    1.79
 -16   4  -2   22.87    1.94
  17  -4   2   84.35    3.89
  17  -4   2   81.05    3.75
  17   4   2   81.21    3.89
  17   4   2   77.88    3.83
 -17   4  -2   71.62    3.85
 -17   4  -2   70.61    3.76
  18   4   2    0.35    0.36
  18   4   2    0.00    0.59
  18  -4   2    0.24    0.35
  18  -4   2    0.10    0.28
 -18   4  -2    0.07    0.42
 -18   4  -2    0.07    0.36
 -17   5   2   40.20    3.11
 -17  -5   2   25.88    5.27
  17   5  -2   47.83    2.41
  17  -5  -2   44.38    2.19
  17   5  -2   43.68    2.05
  17   5  -2   37.25    2.00
 -16   5   2    4.51    1.56
 -16   5   2    0.05    1.04
 -16  -5   2    0.03    4.67
  16   5  -2    7.17    0.85
  16  -5  -2    8.14    0.95
  16   5  -2    3.33    2.08
  16   5  -2    6.85    1.18
  16   5  -2    6.90    0.82
 -15   5   2    9.40    1.21
 -15   5   2   18.32    1.53
 -15   5   2   16.07    1.61
  15   5  -2   17.90    1.32
  15  -5  -2   12.34    1.09
  15   5  -2   15.91    1.30
  15   5  -2   15.75    2.50
  15   5  -2   18.16    1.23
 -14   5   2    4.61    1.06
 -14   5   2    4.91    0.99
  14  -5  -2    3.42    0.69
  14   5  -2    4.41    0.82
  14   5  -2    4.39    0.82
  14   5  -2    4.72    0.82
  14   5  -2    4.20    1.15
 -13   5   2  142.82    7.37
 -13   5   2  156.51    7.39
  13   5  -2  152.57    7.25
  13  -5  -2  139.94    7.49
  13   5  -2  152.65    7.04
  13   5  -2  149.79    8.17
  13   5  -2  164.54    7.30
 -12   5   2    0.47    0.78
 -12   5   2    0.40    0.52
  12  -5  -2    0.07    0.52
  12   5  -2    0.19    0.66
  12   5  -2   -0.09    0.38
  12   5  -2    0.23    0.43
 -11   5   2    0.50    0.54
 -11   5   2    0.24    0.52
 -11  -5   2    0.45    0.40
  11  -5  -2    0.09    0.33
  11   5  -2    0.10    0.68
  11   5  -2   -0.03    0.38
  11   5  -2    0.12    0.47
  11   5  -2    0.38    0.73
 -10  -5   2    3.40    0.88
 -10   5   2    4.37    1.86
 -10   5   2    5.31    1.13
  10   5  -2   10.06    1.15
  10   5  -2    4.61    0.88
  10  -5  -2    4.67    0.76
  10   5  -2    4.63    0.99
  -9   5   2   74.01    4.01
  -9   5   2   74.03    4.27
  -9  -5   2   65.18    4.86
   9  -5  -2   76.11    3.57
   9   5  -2   86.68    4.32
   9   5  -2   79.29    3.96
   9   5  -2   68.58    3.57
  -8   5   2   40.94    2.85
  -8   5   2   45.85    3.76
  -8   5   2   45.04    2.52
  -8  -5   2   43.27    3.64
   8   5  -2   42.02    2.38
   8   5  -2   44.60    2.69
   8   5  -2   42.59    2.52
  -7  -5   2   90.06    4.84
  -7   5   2   81.19    4.37
  -7   5   2   94.74    4.37
  -7   5   2   87.96    4.51
   7   5  -2   86.61    4.41
   7   5  -2   84.58    3.87
   7   5  -2   88.86    5.17
  -6   5   2    0.49    0.52
  -6   5   2    0.52    0.52
  -6   5   2    0.61    0.42
   6   5  -2    0.50    0.73
   6   5  -2    0.35    0.38
   6   5  -2    0.19    0.36
   6   5  -2    0.61    0.50
  -5   5   2   52.60    2.91
  -5   5   2   59.56    2.81
  -5   5   2   53.05    2.91
   5   5  -2   51.96    2.65
   5   5  -2   55.43    2.59
   5   5  -2   55.24    2.48
   5   5  -2   54.91    2.90
  -4   5   2   40.65    3.09
  -4   5   2   43.70    2.10
  -4   5   2   43.81    2.46
   4   5  -2   43.46    3.31
   4   5  -2   41.81    1.91
   4   5  -2   43.27    2.08
   4   5  -2   43.60    2.22
  -3   5   2   25.87    2.45
  -3   5   2   27.05    2.08
  -3   5   2   23.85    1.58
   3   5  -2   25.42    1.42
   3   5  -2   27.97    1.73
   3   5  -2   26.06    1.28
   3   5  -2   25.10    1.49
  -2   5   2   27.86    1.61
  -2   5   2   27.81    1.42
  -2   5   2   29.37    1.79
  -2   5   2   31.51    2.19
   2   5  -2   31.21    1.79
   2   5  -2   31.18    1.60
   2   5  -2   29.98    2.10
  -1   5   2   28.68    1.49
  -1   5   2   30.17    1.75
  -1   5   2   31.30    2.24
   1   5  -2   30.64    1.73
   1   5  -2   29.27    1.60
   1   5  -2   32.23    1.56
   0   5   2    8.55    1.28
   0   5   2    8.59    1.11
   0   5   2    7.72    1.09
   0   5   2    7.44    0.85
   0   5  -2    8.71    0.68
   0   5  -2    7.58    0.75
   0   5  -2    7.30    0.82
   0   5  -2    7.48    1.25
   1   5   2  225.99    9.58
   1   5   2  241.48   10.03
   1   5   2  217.66    9.39
  -1   5  -2  231.14    9.68
  -1   5  -2  218.22    9.14
  -1   5  -2  221.65    9.65
  -1   5  -2  234.87   10.86
   2   5   2   11.73    0.99
   2   5   2   13.25    1.08
   2   5   2   12.49    1.04
   2   5   2   11.29    1.46
  -2   5  -2   12.04    1.08
  -2   5  -2   12.06    1.65
  -2   5  -2   11.81    1.37
   3   5   2  508.81   24.13
   3   5   2  510.39   24.48
   3   5   2  513.45   24.34
  -3   5  -2  528.85   25.54
  -3   5  -2  511.16   24.83
  -3   5  -2  496.22   23.77
   4   5   2   27.06    1.75
   4   5   2   25.29    1.72
   4   5   2   26.39    1.70
  -4   5  -2   26.84    2.62
  -4   5  -2   28.09    1.70
  -4   5  -2   27.20    1.79
   5   5   2  330.36   16.62
   5   5   2  342.44   15.49
   5   5   2  317.73   14.68
  -5   5  -2  341.52   16.59
  -5   5  -2  338.31   17.00
  -5   5  -2  319.40   15.20
   6   5   2   59.92    3.24
   6   5   2   56.71    3.04
   6   5   2   56.21    2.98
  -6   5  -2   60.69    3.26
  -6   5  -2   58.55    3.33
  -6   5  -2   62.60    3.12
   7   5   2   67.21    3.49
   7   5   2   65.16    3.42
   7   5   2   70.35    3.71
  -7   5  -2   69.26    3.83
  -7   5  -2   68.34    3.56
  -7   5  -2   70.09    3.64
   8   5   2    0.36    1.18
   8   5   2    0.68    0.56
   8   5   2   -0.03    0.90
  -8   5  -2    0.68    0.59
  -8   5  -2    0.80    0.59
  -8   5  -2    0.64    0.66
   9   5   2  468.36   22.57
   9   5   2  434.70   21.77
   9   5   2  418.63   21.20
   9   5   2  467.02   23.89
  -9   5  -2  436.68   22.26
  -9   5  -2  465.87   24.44
  -9   5  -2  444.97   22.66
  10   5   2    4.68    0.99
  10   5   2    3.76    0.85
  10   5   2    3.35    1.25
  10   5   2    2.39    1.27
 -10   5  -2    3.31    0.99
 -10   5  -2    2.50    1.44
 -10   5  -2    3.26    1.67
  11   5   2   33.22    3.85
  11   5   2   35.36    2.53
  11   5   2   38.83    3.26
  11   5   2   37.27    2.31
 -11   5  -2   38.90    2.64
 -11   5  -2   33.93    3.40
 -11   5  -2   34.32    2.67
  12   5   2    1.34    3.05
  12   5   2    3.54    0.95
  12   5   2    3.59    0.83
  12   5   2    3.96    0.82
 -12   5  -2    3.24    1.04
 -12   5  -2    3.30    1.44
 -12   5  -2    3.83    0.97
  13   5   2   39.68    2.20
  13   5   2   37.23    2.50
  13   5   2   37.46    4.61
  13   5   2   36.45    2.29
  13  -5   2   38.12    2.52
 -13   5  -2   34.80    3.57
 -13   5  -2   34.75    3.49
  14   5   2    1.51    0.54
  14   5   2    1.65    1.11
  14   5   2    1.44    0.62
  14  -5   2    1.79    0.71
 -14  -5  -2    1.20    4.42
 -14   5  -2    1.02    0.69
 -14   5  -2    1.79    0.73
  15   5   2   30.92    1.86
  15   5   2   29.70    1.91
  15   5   2   30.31    1.61
  15  -5   2   32.41    2.05
 -15   5  -2   29.72    1.98
 -15  -5  -2   26.89    6.99
 -15   5  -2   29.60    2.03
  16  -5   2    1.54    0.95
  16   5   2    1.34    0.36
  16   5   2    0.95    0.80
  16   5   2    1.77    0.56
 -16   5  -2    0.94    0.56
 -16  -5  -2    0.73    1.27
 -16   5  -2    1.96    0.88
  17   5   2    0.45    0.36
  17   5   2    0.31    0.33
  17  -5   2    0.42    0.40
 -17   5  -2    0.54    0.35
 -17   5  -2    0.52    0.56
 -15   6   2    0.05    0.29
 -15  -6   2   -1.37    1.86
  15  -6  -2   -0.17    0.47
  15   6  -2   -0.05    0.23
 -14   6   2  108.00    5.00
  14   6  -2   82.25    4.51
  14   6  -2  118.11    4.58
  14   6  -2  101.72    7.86
 -13   6   2   47.61    2.78
 -13   6   2   50.52    3.66
  13   6  -2   40.22    2.12
  13   6  -2   54.77    2.55
  13   6  -2   49.64    4.53
 -12   6   2   17.80    1.54
 -12   6   2   15.89    1.58
  12   6  -2   17.44    2.08
  12   6  -2   13.31    1.13
  12   6  -2   19.47    1.42
 -11   6   2    1.28    0.73
 -11   6   2    1.87    0.71
  11   6  -2    2.01    0.99
  11   6  -2    1.06    0.49
 -10   6   2    0.57    0.62
 -10   6   2    1.20    0.61
  10   6  -2    0.68    0.54
  10   6  -2    0.57    0.61
  10   6  -2    0.49    0.42
  -9   6   2    4.06    1.68
  -9   6   2    5.74    1.08
   9   6  -2    5.08    1.02
   9   6  -2    5.43    0.92
  -8   6   2   24.72    1.98
  -8   6   2   20.18    2.72
   8   6  -2   22.33    1.82
   8  -6  -2   21.18    1.44
   8   6  -2   23.56    1.72
  -7   6   2    2.34    1.35
  -7   6   2    3.94    1.41
  -7   6   2    2.01    0.73
   7   6  -2    4.04    0.80
   7   6  -2    4.68    0.90
  -6   6   2   24.10    1.89
  -6   6   2   23.18    1.70
  -6   6   2   21.88    1.91
   6   6  -2   23.91    1.70
   6   6  -2   25.12    1.84
  -5   6   2   11.97    1.37
  -5   6   2   11.68    1.11
  -5   6   2    9.84    1.23
   5   6  -2   11.61    1.18
   5   6  -2   12.46    1.42
  -4   6   2    6.82    0.99
  -4   6   2    7.96    0.94
  -4   6   2    8.22    1.16
   4   6  -2    8.34    1.68
   4   6  -2    7.46    0.95
  -3   6   2  188.71   10.06
  -3   6   2  198.20    8.66
   3   6  -2  183.48    8.43
   3   6  -2  198.00    9.54
  -2   6   2    1.46    0.57
  -2   6   2    1.35    0.64
   2   6  -2    2.06    0.54
   2   6  -2    1.79    0.59
  -1   6   2   28.78    1.93
  -1   6   2   30.64    1.80
  -1   6   2   25.26    1.65
   1   6  -2   30.66    1.80
   1   6  -2   30.45    1.63
   0   6   2  206.14   10.05
   0   6   2  234.11   11.00
   1   6   2   16.60    1.47
   1   6   2   19.38    1.37
   1   6   2   20.49    1.44
   2   6   2  224.88   10.06
   2   6   2  209.70   10.15
   2   6   2  236.45   10.31
  -2   6  -2  218.89   10.20
  -2   6  -2  219.03    9.89
   3   6   2    0.21    0.38
   3   6   2    0.31    0.38
   3   6   2   -0.07    0.47
  -3   6  -2    0.21    0.40
  -3   6  -2    0.17    0.57
   4   6   2   64.17    3.19
   4   6   2   61.87    3.75
   4   6   2   67.70    4.27
  -4   6  -2   66.95    3.24
  -4   6  -2   61.45    3.26
  -4   6  -2   64.23    3.49
   5   6   2   27.01    2.69
   5   6   2   28.00    1.82
   5   6   2   26.30    2.34
  -5   6  -2   26.75    1.98
  -5   6  -2   24.41    1.84
  -5   6  -2   26.96    1.79
   6   6   2    7.53    0.99
   6   6   2    5.88    1.39
   6   6   2    7.03    1.04
  -6   6  -2    6.64    1.13
  -6   6  -2    6.73    1.01
  -6   6  -2    6.38    1.01
   7   6   2    9.44    1.68
   7   6   2    8.59    1.11
   7   6   2    8.73    1.56
  -7   6  -2    8.69    1.16
  -7   6  -2    7.98    1.28
  -7   6  -2    7.84    1.13
   8   6   2    4.11    0.85
   8   6   2    4.02    1.73
   8   6   2    4.16    0.83
  -8   6  -2    2.59    0.85
  -8   6  -2    3.33    0.99
  -8   6  -2    4.63    0.83
   9   6   2    3.24    0.80
   9   6   2    3.04    1.27
   9   6   2    3.76    1.65
  -9   6  -2    3.47    0.83
  -9   6  -2    3.31    0.94
  -9   6  -2    2.46    0.80
  10   6   2   11.28    1.27
  10   6   2   12.53    1.25
  10   6   2   12.51    4.67
 -10   6  -2   12.84    1.32
 -10   6  -2   10.11    1.20
 -10   6  -2   11.05    1.46
  11   6   2   79.08    3.80
  11   6   2   89.05    7.30
  11   6   2   85.69    3.99
  11  -6   2   95.23    4.27
 -11   6  -2   70.89    3.90
 -11   6  -2   85.17    5.48
  12   6   2    4.27    0.73
  12   6   2    4.15    1.15
  12  -6   2    6.23    1.27
 -12  -6  -2    6.97    5.41
 -12   6  -2    5.22    0.90
 -12   6  -2    1.34    0.75
  13   6   2  147.28    6.02
  13   6   2  135.70    5.73
  13  -6   2  153.42    6.28
 -13  -6  -2  123.30   23.87
 -13   6  -2  141.59    6.30
 -13   6  -2  100.12    5.55
  14   6   2    9.56    0.82
  14   6   2    8.88    1.27
  14  -6   2   10.24    0.99
 -14   6  -2   10.25    1.04
 -14  -6  -2    5.92    4.42
 -14   6  -2    6.45    1.09
 -11   7   2    4.63    0.76
 -11   7   2    5.97    0.75
  11   7  -2    2.81    3.47
  11   7  -2    5.85    0.69
 -10   7   2   -0.05    0.31
 -10   7   2   -0.03    0.31
  10   7  -2    0.47    0.29
  10   7  -2   -0.21    0.80
  -9   7   2    7.88    0.95
  -9   7   2    6.21    1.42
   9   7  -2    7.55    1.39
   9   7  -2    8.08    1.30
  -8   7   2   98.30    5.79
  -8   7   2  118.20    5.19
   8   7  -2  120.84    6.05
   8   7  -2  118.98    4.86
  -7   7   2    3.61    1.13
  -7   7   2    1.32    1.02
   7   7  -2    3.85    0.66
   7   7  -2    2.26    1.49
  -6   7   2   18.37    1.47
   6   7  -2   18.03    1.46
   6   7  -2   19.05    1.86
  -5   7   2   10.10    1.11
   5   7  -2   10.81    1.11
   5   7  -2   10.69    1.01
  -4   7   2   31.05    2.00
   4   7  -2   32.23    1.77
   4   7  -2   30.83    1.94
  -3   7   2   91.45    4.63
   3   7  -2   98.21    4.60
   3   7  -2  101.67    4.44
  -1   7   2    2.08    0.56
   0   7   2   30.92    1.75
   1   7   2  126.06    5.10
   1   7   2   89.09    4.82
   2   7   2   60.43    3.97
   2   7   2   73.87    3.26
   3   7   2    9.47    1.01
   3   7   2    9.89    0.92
   3   7   2    6.45    1.39
   4   7   2   18.20    1.37
   4   7   2   14.38    2.03
   4   7   2   20.32    1.82
   5   7   2   10.10    0.95
   5   7   2    7.76    1.82
   5   7   2    8.97    1.56
  -5   7  -2    8.22    0.99
   6   7   2    4.77    1.75
   6   7   2    5.90    1.30
   6   7   2    7.08    0.78
  -6   7  -2    5.66    0.85
   7   7   2   29.88    2.48
   7   7   2   28.21    3.45
   7   7   2   29.96    2.24
  -7   7  -2   27.43    2.52
   8   7   2    2.50    1.06
   8   7   2    3.50    0.61
  -8  -7  -2    1.61    2.27
  -8   7  -2    2.78    1.08
   9   7   2   44.01    2.26
   9   7   2   45.84    2.08
  -9  -7  -2   41.85    6.97
  -9   7  -2   41.98    2.31
  10   7   2    0.29    0.26
  10   7   2    0.16    0.35
 -10  -7  -2    0.21    2.69
 -10   7  -2    0.19    0.35
  11   7   2    0.56    0.38
  11   7   2    0.85    0.61
 -11  -7  -2   -0.09    1.84
 -11   7  -2    0.52    0.42
 -22   0   3   -0.07    0.28
  22   0  -3    0.02    0.47
  22   0  -3   -0.10    0.29
 -21   0   3    0.12    0.36
  21   0  -3    0.10    0.43
  21   0  -3    0.02    0.36
  21   0  -3    0.31    0.59
 -20   0   3   -0.36    0.40
  20   0  -3    0.05    0.66
  20   0  -3   -0.09    0.33
  20   0  -3    0.07    0.42
 -19   0   3   -0.50    0.47
  19   0  -3   -0.17    0.49
  19   0  -3   -0.05    0.43
  19   0  -3   -0.19    0.52
 -18   0   3    0.47    0.50
  18   0  -3    0.56    0.52
  18   0  -3   -0.19    0.54
  18   0  -3    0.14    0.47
 -17   0   3    0.10    0.36
 -17   0   3    0.02    0.35
  17   0  -3   -0.17    0.36
  17   0  -3    0.00    0.31
 -16   0   3    0.14    0.64
 -16   0   3    0.17    0.40
  16   0  -3    0.00    0.35
  16   0  -3   -0.03    0.36
 -15   0   3    0.09    0.40
 -15   0   3   -0.38    0.38
  15   0  -3    0.14    0.36
  15   0  -3   -0.09    0.36
 -14   0   3    0.05    0.42
 -14   0   3    0.10    0.40
  14   0  -3    0.40    0.38
  14   0  -3   -0.36    0.64
 -13   0   3   -0.24    0.31
 -13   0   3    0.40    0.29
  13   0  -3    0.03    0.28
  13   0  -3   -0.10    0.28
 -12   0   3    0.09    0.28
 -12   0   3    0.00    0.19
 -12   0   3   -0.03    0.29
 -12   0   3    0.05    0.47
  12   0  -3    0.00    0.19
  12   0  -3   -0.05    0.31
  12   0  -3    0.05    0.16
  12   0  -3    0.29    0.28
  12   0  -3    0.07    0.28
 -11   0   3    0.10    0.31
 -11   0   3    0.21    0.35
 -11   0   3    0.02    0.17
 -11   0   3    0.87    0.31
 -11   0   3    0.00    0.23
 -11   0   3    0.90    0.57
 -11   0   3    0.10    0.14
  11   0  -3    0.40    0.29
  11   0  -3    0.10    0.29
  11   0  -3    0.35    0.19
  11   0  -3    0.00    0.31
  11   0  -3   -0.10    0.29
  11   0  -3    0.40    0.36
  11   0  -3    0.14    0.35
 -10   0   3    0.10    0.45
 -10   0   3    0.00    0.14
 -10   0   3    0.56    0.19
 -10   0   3    0.09    0.09
 -10   0   3    0.03    0.19
 -10   0   3   -0.02    0.24
 -10   0   3    0.02    0.29
 -10   0   3    0.00    0.24
  10   0  -3    0.07    0.14
  10   0  -3    0.07    0.24
  10   0  -3    0.09    0.19
  10   0  -3    0.02    0.26
  10   0  -3    0.03    0.23
  10   0  -3   -0.02    0.28
  10   0  -3   -0.10    0.23
  -9   0   3   -0.09    0.16
  -9   0   3   -0.26    0.19
  -9   0   3    0.02    0.23
  -9   0   3    0.00    0.12
  -9   0   3    0.00    0.07
  -9   0   3    0.03    0.24
  -9   0   3   -0.12    0.33
  -9   0   3   -0.03    0.10
   9   0  -3    0.02    0.14
   9   0  -3    0.07    0.29
   9   0  -3   -0.07    0.23
   9   0  -3    0.14    0.31
   9   0  -3    0.24    0.16
   9   0  -3    0.05    0.07
   9   0  -3    0.16    0.19
   9   0  -3    0.07    0.12
  -8   0   3    0.16    0.40
  -8   0   3    0.03    0.49
  -8   0   3    0.23    0.43
  -8   0   3    1.04    0.23
  -8   0   3    0.14    0.31
  -8   0   3    0.03    0.16
  -8   0   3   -0.05    0.23
   8   0  -3    0.07    0.36
   8   0  -3    0.90    0.24
   8   0  -3    0.03    0.10
   8   0  -3    0.00    0.26
   8   0  -3    0.21    0.17
   8   0  -3    0.24    0.29
   8   0  -3    0.05    0.14
   8   0  -3    0.14    0.24
  -7   0   3    0.03    0.16
  -7   0   3    0.03    0.14
  -7   0   3   -0.05    0.23
  -7   0   3    0.05    0.12
  -7   0   3   -0.03    0.31
  -7   0   3    0.03    0.33
  -7   0   3    0.07    0.38
   7   0  -3    0.09    0.14
   7   0  -3    0.09    0.17
   7   0  -3    0.07    0.21
   7   0  -3    0.35    0.14
   7   0  -3   -0.07    0.10
   7   0  -3   -0.03    0.17
   7   0  -3    0.00    0.23
   7   0  -3    0.10    0.17
  -6   0   3    0.14    0.21
  -6   0   3    0.10    0.12
  -6   0   3    0.10    0.17
  -6   0   3   -0.03    0.21
  -6   0   3    0.02    0.09
  -6   0   3    0.02    0.21
  -6   0   3    0.00    0.17
  -6   0   3    0.17    0.10
   6   0  -3    0.02    0.17
   6   0  -3    0.07    0.17
   6   0  -3    0.26    0.10
   6   0  -3   -0.03    0.21
   6   0  -3    0.05    0.23
   6   0  -3    0.05    0.21
   6   0  -3    0.07    0.19
   6   0  -3    0.07    0.10
  -5   0   3    0.10    0.10
  -5   0   3    0.52    0.14
  -5   0   3   -0.03    0.28
  -5   0   3   -0.10    0.17
  -5   0   3   -0.05    0.21
  -5   0   3    0.07    0.21
  -5   0   3   -0.02    0.21
  -5   0   3   -0.02    0.14
   5   0  -3    0.05    0.16
   5   0  -3    0.05    0.17
   5   0  -3    0.09    0.21
   5   0  -3    0.03    0.19
   5   0  -3    0.05    0.19
   5   0  -3    1.23    0.28
   5   0  -3    0.00    0.14
   5   0  -3    0.07    0.10
  -4   0   3    0.05    0.17
  -4   0   3    0.09    0.17
  -4   0   3    0.14    0.16
  -4   0   3    0.62    0.19
  -4   0   3    0.10    0.23
  -4   0   3    0.02    0.21
  -4   0   3   -0.02    0.21
  -4   0   3    0.00    0.16
   4   0  -3   -0.07    0.19
   4   0  -3   -0.02    0.16
   4   0  -3    0.02    0.17
   4   0  -3    0.02    0.10
   4   0  -3   -0.07    0.14
   4   0  -3    0.02    0.14
   4   0  -3    0.05    0.19
  -3   0   3   -0.05    0.21
  -3   0   3    0.17    0.12
  -3   0   3    0.03    0.21
  -3   0   3    0.07    0.17
  -3   0   3    0.07    0.19
  -3   0   3    0.29    0.17
   3   0  -3    0.00    0.16
   3   0  -3    0.05    0.21
   3   0  -3    0.16    0.23
   3   0  -3    0.07    0.19
   3   0  -3    0.19    0.23
   3   0  -3    0.12    0.16
   3   0  -3    0.05    0.12
  -2   0   3    0.00    0.24
  -2   0   3   -0.02    0.17
  -2   0   3    0.00    0.09
  -2   0   3   -0.03    0.16
  -2   0   3   -0.02    0.14
  -2   0   3   -0.07    0.12
  -2   0   3    0.00    0.10
   2   0  -3    0.02    0.14
   2   0  -3    0.23    0.16
   2   0  -3   -0.02    0.14
   2   0  -3    0.05    0.09
   2   0  -3    0.00    0.12
   2   0  -3    0.05    0.16
   2   0  -3    0.03    0.17
  -1   0   3    0.00    0.26
  -1   0   3    0.17    0.07
  -1   0   3    0.05    0.16
  -1   0   3    0.29    0.23
  -1   0   3   -0.02    0.12
  -1   0   3   -0.03    0.16
  -1   0   3   -0.09    0.12
   1   0  -3    0.05    0.07
   1   0  -3   -0.05    0.12
   1   0  -3    0.07    0.10
   1   0  -3    0.09    0.19
   1   0  -3    0.05    0.24
   1   0  -3   -0.02    0.24
   1   0  -3    0.10    0.10
   1   0  -3    0.07    0.14
   1   0  -3    0.10    0.14
   0   0   3    0.05    0.12
   0   0   3    0.09    0.10
   0   0   3    0.09    0.12
   0   0   3    0.14    0.12
   0   0   3    0.03    0.14
   0   0   3    0.05    0.14
   0   0   3    0.00    0.09
   0   0  -3    0.09    0.12
   0   0  -3    0.00    0.12
   0   0  -3   -0.03    0.12
   0   0  -3    0.00    0.14
   0   0  -3   -0.02    0.19
   0   0  -3    0.07    0.10
   0   0  -3    0.02    0.12
   0   0  -3    0.07    0.09
   0   0  -3    0.05    0.14
   1   0   3    0.07    0.14
   1   0   3    0.03    0.26
   1   0   3   -0.02    0.14
   1   0   3    0.02    0.09
   1   0   3   -0.03    0.19
   1   0   3    0.02    0.16
   1   0   3    0.09    0.14
  -1   0  -3   -0.02    0.09
  -1   0  -3    0.09    0.28
  -1   0  -3    0.12    0.10
  -1   0  -3    0.07    0.12
  -1   0  -3    0.09    0.24
  -1   0  -3    0.07    0.16
  -1   0  -3    0.03    0.14
   2   0   3    0.05    0.21
   2   0   3    0.00    0.19
   2   0   3    0.02    0.23
   2   0   3    0.14    0.19
   2   0   3    0.05    0.21
   2   0   3    0.00    0.16
   2   0   3    0.59    0.17
  -2   0  -3    0.02    0.19
  -2   0  -3    0.26    0.31
  -2   0  -3    0.12    0.21
  -2   0  -3   -0.03    0.12
  -2   0  -3    0.05    0.10
  -2   0  -3    0.05    0.19
   3   0   3    0.05    0.16
   3   0   3    0.05    0.17
   3   0   3    0.09    0.14
   3   0   3    0.14    0.19
   3   0   3   -0.07    0.17
   3   0   3    0.03    0.12
   3   0   3    0.05    0.19
   3   0   3    0.02    0.19
  -3   0  -3   -0.02    0.16
  -3   0  -3    0.02    0.09
  -3   0  -3    0.12    0.12
  -3   0  -3    0.10    0.16
  -3   0  -3    0.03    0.10
  -3   0  -3    0.05    0.12
  -3   0  -3    0.00    0.16
   4   0   3    0.02    0.17
   4   0   3    0.14    0.16
   4   0   3    0.05    0.19
   4   0   3   -0.02    0.14
   4   0   3    0.05    0.17
   4   0   3    0.03    0.24
   4   0   3    0.12    0.19
   4   0   3    0.19    0.19
  -4   0  -3   -0.09    0.12
  -4   0  -3    0.07    0.12
  -4   0  -3    0.10    0.10
  -4   0  -3   -0.02    0.12
  -4   0  -3   -0.03    0.17
  -4   0  -3   -0.02    0.17
  -4   0  -3    0.03    0.14
   5   0   3    0.12    0.17
   5   0   3   -0.03    0.21
   5   0   3   -0.03    0.10
   5   0   3   -0.03    0.21
   5   0   3    0.10    0.14
   5   0   3    0.07    0.19
   5   0   3    0.12    0.19
   5   0   3    0.05    0.19
  -5   0  -3    0.09    0.14
  -5   0  -3    0.00    0.14
  -5   0  -3    0.03    0.12
  -5   0  -3   -0.02    0.21
  -5   0  -3    0.78    0.19
  -5   0  -3   -0.03    0.26
  -5   0  -3    0.05    0.12
   6   0   3    0.02    0.19
   6   0   3    0.03    0.17
   6   0   3    0.07    0.07
   6   0   3   -0.03    0.23
   6   0   3    0.12    0.21
   6   0   3   -0.02    0.14
   6   0   3    0.10    0.19
   6   0   3    0.05    0.35
   6   0   3    0.07    0.10
  -6   0  -3   -0.02    0.14
  -6   0  -3    0.12    0.12
  -6   0  -3    0.02    0.12
  -6   0  -3    0.02    0.07
  -6   0  -3    0.07    0.17
  -6   0  -3   -0.14    0.24
  -6   0  -3    0.14    0.16
   7   0   3    0.00    0.17
   7   0   3   -0.03    0.07
   7   0   3    0.12    0.19
   7   0   3    0.03    0.24
   7   0   3   -0.03    0.17
   7   0   3    0.05    0.24
   7   0   3    0.10    0.21
   7   0   3    0.49    0.23
   7   0   3    0.14    0.21
  -7   0  -3    0.29    0.12
  -7   0  -3    0.09    0.19
  -7   0  -3    0.17    0.17
  -7   0  -3    0.00    0.07
  -7   0  -3    0.26    0.50
  -7   0  -3   -0.03    0.14
  -7   0  -3    0.00    0.14
   8   0   3    0.00    0.23
   8   0   3    0.14    0.35
   8   0   3   -0.02    0.17
   8   0   3    0.07    0.16
   8   0   3   -0.03    0.10
   8   0   3    0.17    0.29
   8   0   3   -0.09    0.19
   8   0   3   -0.17    0.24
  -8   0  -3    0.09    0.10
  -8   0  -3    0.09    0.17
  -8   0  -3    0.02    0.17
  -8   0  -3    0.02    0.24
  -8   0  -3    0.03    0.14
  -8   0  -3    0.03    0.12
  -8   0  -3    0.00    0.10
   9   0   3    0.24    0.23
   9   0   3    0.24    0.26
   9   0   3    0.05    0.43
   9   0   3   -0.07    0.47
   9   0   3    0.02    0.21
   9   0   3   -0.03    0.23
   9   0   3    0.00    0.12
   9   0   3   -0.02    0.21
  -9   0  -3    0.07    0.23
  -9   0  -3   -0.02    0.26
  -9   0  -3    0.35    0.26
  -9   0  -3    0.21    0.21
  -9   0  -3    0.00    0.21
  10   0   3    0.02    0.42
  10   0   3    0.78    0.29
  10   0   3    0.21    0.31
  10   0   3    1.01    0.19
  10   0   3   -0.07    0.31
  10   0   3    0.03    0.40
  10   0   3    0.12    0.33
  10   0   3    1.60    0.42
 -10   0  -3    0.09    0.23
 -10   0  -3    0.12    0.31
 -10   0  -3    0.12    0.23
 -10   0  -3   -0.03    0.31
  11   0   3    0.14    0.26
  11   0   3    0.12    0.24
  11   0   3   -0.03    0.42
  11   0   3   -0.03    0.26
  11   0   3    0.12    0.33
 -11   0  -3    0.09    0.26
 -11   0  -3    0.05    0.26
 -11   0  -3    0.14    0.17
 -11   0  -3   -0.07    0.26
  12   0   3    0.21    0.26
  12   0   3   -0.17    0.35
  12   0   3    0.05    0.26
  12   0   3   -0.12    0.28
 -12   0  -3    0.16    0.26
  13   0   3   -0.14    0.43
  13   0   3    0.16    0.33
  13   0   3    0.24    0.54
  13   0   3    0.14    0.33
 -13   0  -3    0.19    0.33
  14   0   3    0.03    0.35
  14   0   3   -0.02    0.28
  14   0   3    0.02    0.26
  14   0   3    0.02    0.26
 -14   0  -3    0.02    0.26
  15   0   3   -0.16    0.31
  15   0   3    0.03    0.42
  15   0   3   -0.12    0.31
  15   0   3    0.03    0.31
 -15   0  -3    0.10    0.33
  16   0   3   -0.10    0.35
  16   0   3   -0.17    0.45
  16   0   3    0.03    0.54
  16   0   3    0.10    0.33
 -16   0  -3   -0.16    0.36
  17   0   3   -0.17    0.31
  17   0   3   -0.05    0.26
  17   0   3    0.10    0.28
  17   0   3   -0.05    0.38
 -17   0  -3    0.19    0.31
  18   0   3    0.28    0.68
  18   0   3    0.19    0.47
  18   0   3   -0.28    0.35
 -18   0  -3    0.19    0.35
  19   0   3    0.05    0.45
  19   0   3   -0.09    0.31
  19   0   3    0.05    0.42
 -19   0  -3    0.47    0.54
  20   0   3   -0.07    0.29
  20   0   3    0.16    0.38
 -20   0  -3    0.52    0.52
  21   0   3    0.02    0.33
 -21   0  -3    0.10    0.26
 -22  -1   3    8.95    0.94
 -22   1   3    9.65    0.94
  22   1  -3   10.01    1.21
  22  -1  -3    9.30    0.92
  22  -1  -3   11.38    1.09
  22   1  -3    9.87    0.99
 -21   1   3   36.49    2.22
 -21  -1   3   37.65    2.17
  21   1  -3   40.75    2.08
  21   1  -3   38.45    2.01
  21   1  -3   39.24    2.38
  21  -1  -3   37.34    2.19
  21  -1  -3   41.13    3.31
 -20   1   3    0.97    0.64
 -20  -1   3    1.21    0.61
  20   1  -3    1.39    0.62
  20   1  -3    0.61    0.92
  20   1  -3    1.84    0.69
  20  -1  -3    1.44    0.73
  20  -1  -3    1.54    1.01
 -19  -1   3    2.39    0.80
 -19   1   3    2.64    0.80
  19   1  -3    2.27    1.20
  19   1  -3    2.29    0.85
  19  -1  -3    2.76    1.30
  19  -1  -3    2.43    1.44
  19   1  -3    2.86    0.82
 -18  -1   3    0.45    0.54
 -18   1   3    0.16    0.85
  18   1  -3    0.45    0.56
  18  -1  -3    0.71    0.54
  18  -1  -3    0.17    0.62
  18   1  -3   -0.09    0.92
  18   1  -3    0.52    0.85
 -17  -1   3    5.01    1.08
 -17   1   3    4.70    1.21
 -17   1   3    4.68    1.02
  17   1  -3    5.90    1.09
  17   1  -3    5.27    1.68
  17  -1  -3    5.48    1.01
  17  -1  -3    5.26    0.85
  17   1  -3    5.17    1.13
 -16  -1   3    0.57    0.59
 -16   1   3    0.29    0.64
 -16   1   3    0.69    0.56
  16   1  -3    0.88    0.59
  16   1  -3    0.66    0.59
  16   1  -3    0.50    0.54
  16  -1  -3   -0.03    0.45
  16  -1  -3    0.35    0.54
 -15  -1   3    8.57    1.23
 -15  -1   3    8.41    1.09
 -15   1   3    7.34    0.95
 -15   1   3    7.63    1.34
 -15   1   3    8.31    1.75
  15   1  -3    8.02    1.87
  15   1  -3    7.91    1.87
  15  -1  -3    8.47    0.97
  15  -1  -3    8.47    1.15
 -14  -1   3   18.56    1.44
 -14  -1   3   20.16    2.60
 -14   1   3   18.16    1.16
 -14   1   3   18.23    1.35
 -14   1   3   18.32    1.54
 -14   1   3   19.83    1.80
  14   1  -3   17.51    1.51
  14  -1  -3   19.15    1.34
  14  -1  -3   18.93    1.49
  14   1  -3   18.79    1.67
 -13  -1   3    5.53    1.27
 -13  -1   3    6.16    0.50
 -13  -1   3    6.25    1.02
 -13   1   3    6.18    0.92
 -13   1   3    6.19    0.78
 -13   1   3    5.86    0.68
 -13   1   3    5.81    1.68
  13   1  -3    6.19    1.39
  13   1  -3    6.71    0.97
  13   1  -3    6.35    0.62
  13  -1  -3    6.51    0.76
  13  -1  -3    6.38    1.37
 -12   1   3  499.05   22.57
 -12  -1   3  487.23   21.65
 -12  -1   3  473.58   22.76
 -12  -1   3  458.90   21.43
 -12   1   3  457.69   21.58
 -12   1   3  477.67   22.94
 -12   1   3  482.88   22.54
 -12   1   3  493.30   22.45
  12   1  -3  513.27   23.21
  12   1  -3  481.09   22.71
  12   1  -3  504.39   24.41
  12   1  -3  471.48   22.02
  12  -1  -3  508.74   23.20
  12  -1  -3  473.01   23.40
  12  -1  -3  500.12   22.69
  12  -1  -3  485.24   22.31
 -11   1   3   58.40    2.90
 -11  -1   3   59.85    2.81
 -11  -1   3   58.66    2.57
 -11  -1   3   54.34    3.38
 -11  -1   3   60.41    2.19
 -11  -1   3   57.95    2.91
 -11   1   3   54.81    3.14
 -11   1   3   58.41    2.59
 -11   1   3   53.28    2.27
 -11   1   3   63.98    2.83
 -11   1   3   61.40    2.45
 -11  -1   3   57.48    2.10
  11   1  -3   57.93    2.53
  11   1  -3   59.18    3.24
  11   1  -3   57.11    3.59
  11   1  -3   54.63    2.52
  11   1  -3   58.62    2.38
  11   1  -3   67.02    2.43
  11  -1  -3   56.70    2.36
  11  -1  -3   59.65    2.41
  11  -1  -3   62.60    3.02
  11  -1  -3   59.35    2.57
  11  -1  -3   62.16    2.72
  11  -1  -3   55.48    2.46
 -10  -1   3   70.82    2.88
 -10  -1   3   65.27    2.90
 -10  -1   3   68.49    3.16
 -10  -1   3   68.46    2.72
 -10  -1   3   71.24    3.14
 -10   1   3   74.05    3.05
 -10   1   3   71.29    3.19
 -10   1   3   77.50    3.11
 -10   1   3   80.69    2.98
 -10   1   3   68.51    2.86
 -10   1   3   74.51    3.35
 -10  -1   3   74.95    2.97
 -10  -1   3   75.59    2.60
  10   1  -3   76.63    2.65
  10   1  -3   72.10    3.52
  10   1  -3   74.74    2.85
  10   1  -3   67.90    2.81
  10   1  -3   69.55    2.86
  10   1  -3   76.34    3.19
  10  -1  -3   76.23    4.18
  10  -1  -3   70.07    3.47
  10  -1  -3   71.55    2.88
  10  -1  -3   71.70    2.38
  10  -1  -3   77.57    2.90
  10  -1  -3   73.96    2.79
  10  -1  -3   72.15    3.61
  -9  -1   3   31.30    1.20
  -9  -1   3   30.81    1.56
  -9  -1   3   34.96    1.65
  -9  -1   3   33.22    1.18
  -9  -1   3   33.62    2.27
  -9  -1   3   32.89    1.47
  -9  -1   3   33.90    1.84
  -9   1   3   34.98    1.87
  -9   1   3   32.10    1.73
  -9   1   3   34.56    1.46
  -9   1   3   32.34    1.51
  -9   1   3   33.19    1.53
  -9   1   3   32.11    1.96
   9   1  -3   33.83    1.53
   9   1  -3   33.85    1.70
   9   1  -3   33.14    1.49
   9   1  -3   35.20    1.49
   9   1  -3   34.89    1.67
   9   1  -3   33.07    1.06
   9   1  -3   31.94    1.47
   9  -1  -3   34.96    1.60
   9  -1  -3   33.76    1.39
   9  -1  -3   31.28    1.94
   9  -1  -3   32.62    1.08
   9  -1  -3   32.81    1.41
   9  -1  -3   33.73    2.46
   9  -1  -3   32.76    1.51
  -8  -1   3  212.51    8.59
  -8  -1   3  198.94    8.48
  -8  -1   3  213.84    7.62
  -8  -1   3  201.75    7.15
  -8  -1   3  222.40    8.81
  -8  -1   3  209.70    7.48
  -8  -1   3  202.50    7.96
  -8   1   3  204.98    8.59
  -8   1   3  201.68    7.67
  -8   1   3  210.62    8.54
  -8   1   3  197.57    7.48
  -8   1   3  191.33    7.15
  -8   1   3  223.20    8.24
   8   1  -3  200.52    8.28
   8   1  -3  200.97    6.42
   8   1  -3  210.46    7.86
   8   1  -3  211.57    8.22
   8   1  -3  206.82    8.40
   8   1  -3  213.38    6.68
   8   1  -3  193.08    7.98
   8   1  -3  204.91    7.36
   8  -1  -3  232.34    8.80
   8  -1  -3  204.13    8.33
   8  -1  -3  212.93    7.88
   8  -1  -3  217.42    8.07
   8  -1  -3  216.66    7.91
   8  -1  -3  212.46    7.49
   8  -1  -3  201.35    8.93
  -7   1   3   40.42    1.67
  -7  -1   3   36.73    1.70
  -7  -1   3   37.56    1.68
  -7  -1   3   39.71    1.84
  -7  -1   3   37.32    1.86
  -7  -1   3   38.64    1.63
  -7  -1   3   40.11    1.30
  -7   1   3   38.91    1.49
  -7   1   3   36.26    1.77
  -7   1   3   35.86    1.39
  -7  -1   3   38.03    1.34
  -7   1   3   38.32    1.37
  -7   1   3   36.33    1.47
   7   1  -3   37.79    1.49
   7   1  -3   39.17    1.46
   7   1  -3   36.69    0.94
   7   1  -3   36.87    0.94
   7   1  -3   39.94    1.60
   7   1  -3   38.62    1.67
   7   1  -3   39.35    1.41
   7  -1  -3   39.99    1.37
   7  -1  -3   37.37    1.41
   7  -1  -3   38.46    1.46
   7  -1  -3   38.43    1.79
   7  -1  -3   38.31    1.51
   7  -1  -3   36.14    1.49
   7  -1  -3   39.52    1.68
   7   1  -3   36.43    1.44
  -6  -1   3   39.30    1.39
  -6  -1   3   39.30    2.13
  -6  -1   3   39.56    1.25
  -6  -1   3   46.79    1.93
  -6  -1   3   38.25    1.54
  -6  -1   3   38.08    1.37
  -6  -1   3   40.77    1.35
  -6   1   3   38.17    1.42
  -6   1   3   40.41    1.84
  -6   1   3   39.33    1.72
  -6   1   3   36.55    1.30
  -6   1   3   38.86    1.54
  -6   1   3   39.47    1.60
   6   1  -3   37.94    1.47
   6   1  -3   40.11    0.87
   6   1  -3   40.86    1.65
   6   1  -3   36.59    0.80
   6   1  -3   38.51    1.39
   6   1  -3   39.31    1.68
   6   1  -3   41.90    1.44
   6  -1  -3   39.49    1.42
   6  -1  -3   39.12    1.34
   6  -1  -3   36.07    1.58
   6  -1  -3   40.72    1.63
   6  -1  -3   38.60    1.35
   6  -1  -3   39.40    1.70
   6  -1  -3   39.66    1.49
  -5  -1   3 1364.92   68.03
  -5  -1   3 1124.38   56.63
  -5  -1   3 1180.52   59.44
  -5  -1   3 1139.14   57.18
  -5  -1   3 1202.55   61.57
  -5  -1   3 1235.60   63.19
  -5  -1   3 1194.24   60.17
  -5   1   3 1194.33   60.41
  -5   1   3 1201.44   61.54
  -5   1   3 1220.07   63.15
  -5   1   3 1228.07   62.25
  -5   1   3 1259.65   63.60
  -5   1   3 1217.26   61.59
   5   1  -3 1268.23   64.00
   5   1  -3 1142.96   58.48
   5   1  -3 1229.37   62.23
   5   1  -3 1133.85   57.18
   5   1  -3 1204.82   61.62
   5  -1  -3 1234.54   62.28
   5  -1  -3 1181.14   53.99
   5  -1  -3 1148.18   59.18
   5  -1  -3 1223.06   62.06
   5  -1  -3 1208.05   59.84
   5  -1  -3 1143.41   59.09
   5  -1  -3 1232.34   63.31
   5  -1  -3 1240.67   62.21
   5   1  -3 1176.15   59.65
  -4  -1   3   76.87    2.27
  -4   1   3   79.44    2.43
  -4  -1   3   79.25    2.53
  -4  -1   3   81.40    2.78
  -4  -1   3   81.11    2.57
  -4  -1   3   81.58    2.53
  -4  -1   3   77.98    3.16
  -4   1   3   86.14    2.86
  -4   1   3   80.01    2.86
  -4   1   3   79.34    3.05
  -4   1   3   92.11    2.98
  -4   1   3   83.08    2.53
  -4  -1   3   77.19    2.34
   4   1  -3   81.30    2.38
   4   1  -3   79.55    2.67
   4   1  -3   76.15    2.32
   4   1  -3   83.14    2.71
   4   1  -3   82.29    3.26
   4   1  -3   82.13    2.69
   4  -1  -3   87.23    2.76
   4  -1  -3   81.97    2.53
   4  -1  -3   78.57    2.74
   4  -1  -3   79.67    2.74
   4  -1  -3   82.30    2.65
   4  -1  -3   82.63    1.91
   4  -1  -3   85.01    2.74
   4  -1  -3   83.12    2.39
  -3  -1   3    4.96    0.42
  -3  -1   3    4.55    0.42
  -3  -1   3    5.00    0.71
  -3  -1   3    4.74    0.50
  -3  -1   3    4.35    0.49
  -3  -1   3    4.53    0.43
  -3  -1   3    4.96    0.71
  -3   1   3    4.35    0.29
  -3   1   3    4.22    0.54
  -3   1   3    5.01    0.69
  -3   1   3    4.77    0.50
  -3   1   3    4.44    0.47
   3   1  -3    4.32    0.29
   3   1  -3    4.65    0.45
   3   1  -3    4.25    0.76
   3   1  -3    4.48    0.47
   3   1  -3    4.60    0.45
   3   1  -3    4.88    0.47
   3  -1  -3    4.72    0.38
   3  -1  -3    4.74    0.36
   3  -1  -3    4.84    0.50
   3  -1  -3    4.91    0.19
   3  -1  -3    4.46    0.43
   3  -1  -3    4.65    0.35
   3  -1  -3    4.81    0.52
   3  -1  -3    4.81    0.47
  -2  -1   3  558.38   22.26
  -2  -1   3  537.32   22.45
  -2  -1   3  548.89   20.75
  -2  -1   3  562.21   21.62
  -2  -1   3  556.12   20.02
  -2  -1   3  545.19   22.45
  -2  -1   3  531.63   19.08
  -2   1   3  541.55   20.26
  -2   1   3  553.57   22.64
  -2   1   3  532.27   21.46
  -2   1   3  542.18   22.29
  -2   1   3  515.56   20.85
  -2   1   3  537.96   22.22
  -2   1   3  531.25   20.18
  -2  -1   3  563.19   22.54
   2   1  -3  544.80   22.33
   2   1  -3  547.12   22.02
   2   1  -3  557.41   21.39
   2   1  -3  543.67   22.35
   2   1  -3  547.26   21.88
   2   1  -3  549.32   20.85
   2   1  -3  524.53   21.29
   2  -1  -3  539.05   22.05
   2  -1  -3  534.92   22.07
   2  -1  -3  585.65   23.30
   2  -1  -3  574.57   23.23
   2  -1  -3  512.73   21.20
   2  -1  -3  568.20   22.14
  -1  -1   3  277.72    9.47
  -1  -1   3  309.11   10.10
  -1  -1   3  304.25    9.32
  -1  -1   3  290.13   10.41
  -1  -1   3  300.68   10.48
  -1  -1   3  310.65   10.55
  -1   1   3  277.62    9.80
  -1   1   3  285.36    9.99
  -1   1   3  277.22   10.48
  -1   1   3  270.16    9.87
  -1   1   3  308.15    9.06
  -1   1   3  304.23    8.88
  -1   1   3  279.86   10.20
  -1   1   3  270.32    9.59
  -1  -1   3  289.66   10.34
  -1  -1   3  315.22    9.94
   1   1  -3  269.38    9.80
   1   1  -3  297.81   10.11
   1   1  -3  321.57    9.77
   1   1  -3  281.59    9.96
   1   1  -3  280.81   10.08
   1   1  -3  284.66    9.89
   1   1  -3  291.71   10.03
   1  -1  -3  263.76    9.52
   1  -1  -3  273.13    9.96
   1  -1  -3  292.61   10.34
   1  -1  -3  273.70    9.72
   1  -1  -3  272.64    9.91
   1  -1  -3  277.27    9.92
   0  -1   3  821.84   36.59
   0  -1   3  812.99   35.51
   0  -1   3  794.76   33.99
   0  -1   3  797.22   35.36
   0  -1   3  794.93   34.13
   0   1   3  827.50   36.83
   0   1   3  776.08   34.18
   0   1   3  783.19   34.54
   0   1   3  779.15   34.82
   0   1   3  811.85   35.77
   0   1   3  758.97   33.12
   0   1   3  760.95   34.44
   0   1  -3  781.66   35.84
   0   1  -3  786.21   33.97
   0   1  -3  820.78   35.17
   0   1  -3  773.16   33.14
   0   1  -3  779.08   33.99
   0   1  -3  808.80   35.93
   0   1  -3  790.44   34.87
   0   1  -3  823.25   35.22
   0  -1  -3  762.32   33.88
   0  -1  -3  804.62   35.69
   0  -1  -3  800.21   35.60
   0  -1  -3  803.40   36.12
   0  -1  -3  794.33   36.03
   1  -1   3    4.16    0.23
   1  -1   3    4.02    0.35
   1  -1   3    4.79    0.73
   1   1   3    4.68    0.50
   1   1   3    4.22    0.29
   1   1   3    4.16    0.47
   1   1   3    3.82    0.40
   1   1   3    4.61    0.75
   1   1   3    4.11    0.43
   1   1   3    4.58    0.49
   1  -1   3    4.18    0.36
   1  -1   3    4.65    0.50
  -1   1  -3    4.25    0.45
  -1   1  -3    4.35    0.28
  -1   1  -3    4.06    0.50
  -1   1  -3    4.01    0.26
  -1   1  -3    3.89    0.38
  -1   1  -3    4.70    0.43
  -1   1  -3    4.27    0.38
  -1  -1  -3    3.94    0.07
  -1  -1  -3    4.13    0.45
  -1  -1  -3    4.02    0.43
  -1  -1  -3    3.94    0.12
  -1  -1  -3    3.97    0.49
  -1  -1  -3    3.92    0.47
  -1  -1  -3    3.57    0.31
  -1  -1  -3    5.05    0.75
   2  -1   3  106.70    3.38
   2  -1   3  122.09    3.99
   2  -1   3  116.74    3.44
   2   1   3  103.92    3.47
   2   1   3  111.83    3.64
   2   1   3  111.88    3.57
   2   1   3  109.58    2.93
   2   1   3  111.16    3.26
   2   1   3  105.93    3.54
   2   1   3  102.10    3.42
   2   1   3  111.02    3.47
   2  -1   3  108.45    2.78
   2  -1   3  126.87    3.89
  -2   1  -3  108.87    3.47
  -2   1  -3  113.24    3.16
  -2   1  -3  114.09    3.44
  -2   1  -3  115.20    3.80
  -2   1  -3  110.50    2.86
  -2   1  -3  123.56    3.16
  -2  -1  -3  115.81    3.66
  -2  -1  -3  115.02    3.09
  -2  -1  -3  107.04    4.11
  -2  -1  -3  111.28    3.64
  -2  -1  -3  100.21    3.31
  -2  -1  -3  115.91    3.78
  -2  -1  -3  106.58    3.44
  -2   1  -3  111.10    3.61
   3  -1   3  110.98    3.61
   3  -1   3   98.98    3.78
   3  -1   3  101.93    3.26
   3  -1   3  103.30    3.28
   3  -1   3  103.44    3.02
   3   1   3  103.14    3.31
   3   1   3  101.65    2.60
   3   1   3  102.00    3.90
   3   1   3  101.32    3.28
   3   1   3   97.24    3.02
   3   1   3  103.50    3.37
   3   1   3  100.10    3.31
   3   1   3  105.27    2.65
   3   1   3   96.50    3.19
   3  -1   3   93.70    2.62
  -3   1  -3   98.94    2.32
  -3   1  -3  101.63    3.37
  -3   1  -3   99.22    3.24
  -3   1  -3   99.88    2.81
  -3   1  -3   97.59    2.31
  -3   1  -3   95.37    3.16
  -3  -1  -3   95.26    3.26
  -3  -1  -3  100.85    2.93
  -3  -1  -3  107.86    3.37
  -3  -1  -3   98.96    3.14
  -3  -1  -3   99.38    3.26
  -3  -1  -3   96.39    3.16
  -3   1  -3   93.91    3.12
   4  -1   3  558.76   22.28
   4  -1   3  505.07   20.77
   4  -1   3  568.95   23.75
   4  -1   3  501.53   21.37
   4  -1   3  511.54   21.89
   4  -1   3  569.93   23.89
   4   1   3  622.24   23.09
   4   1   3  517.42   21.79
   4   1   3  515.84   22.00
   4   1   3  553.04   23.27
   4   1   3  553.66   22.55
   4   1   3  551.74   23.39
   4   1   3  605.40   22.81
   4   1   3  565.28   23.66
   4   1   3  559.32   23.33
   4  -1   3  528.11   22.36
  -4   1  -3  570.56   23.77
  -4   1  -3  579.53   24.27
  -4   1  -3  565.94   22.64
  -4   1  -3  557.37   23.42
  -4   1  -3  580.12   23.14
  -4  -1  -3  563.24   23.21
  -4  -1  -3  526.54   22.42
  -4  -1  -3  557.82   22.31
  -4  -1  -3  545.39   22.92
  -4  -1  -3  622.12   25.43
  -4  -1  -3  560.86   23.40
   5  -1   3    6.49    0.36
   5  -1   3    7.49    0.54
   5  -1   3    6.68    0.35
   5  -1   3    7.29    0.61
   5  -1   3    7.48    0.95
   5  -1   3    6.70    0.57
   5   1   3    6.68    0.56
   5   1   3    6.66    0.61
   5   1   3    6.97    0.42
   5   1   3    6.63    0.54
   5   1   3    6.61    0.56
   5   1   3    7.13    0.17
   5   1   3    6.96    0.50
   5   1   3    6.96    0.59
   5   1   3    7.11    0.19
   5   1   3    6.66    0.54
  -5  -1  -3    7.01    0.61
  -5   1  -3    6.96    0.59
  -5   1  -3    6.68    0.38
  -5   1  -3    6.68    0.35
  -5   1  -3    6.96    0.54
  -5   1  -3    6.96    0.36
  -5  -1  -3    7.44    0.45
  -5  -1  -3    6.56    0.38
  -5  -1  -3    7.46    0.54
  -5  -1  -3    6.25    0.56
  -5   1  -3    6.94    0.56
   6  -1   3    5.34    0.61
   6  -1   3    4.56    0.35
   6  -1   3    5.90    0.62
   6  -1   3    5.12    0.75
   6  -1   3    4.98    0.50
   6   1   3    4.94    0.47
   6   1   3    5.14    0.56
   6   1   3    4.98    0.36
   6   1   3    4.81    0.57
   6   1   3    5.17    0.50
   6   1   3    5.53    0.56
   6   1   3    4.56    0.52
   6   1   3    4.82    0.90
   6   1   3    5.45    0.19
   6   1   3    5.08    0.16
  -6   1  -3    4.41    0.52
  -6   1  -3    4.82    0.36
  -6   1  -3    4.13    0.57
  -6   1  -3    5.53    0.29
  -6   1  -3    5.07    0.52
  -6  -1  -3    5.60    0.61
  -6  -1  -3    5.17    0.49
  -6  -1  -3    5.60    0.80
  -6  -1  -3    4.61    0.59
  -6  -1  -3    5.10    0.62
  -6   1  -3    5.12    0.31
   7  -1   3   91.26    3.02
   7  -1   3   89.21    4.16
   7  -1   3   93.79    3.66
   7  -1   3   91.46    3.05
   7  -1   3   97.05    3.38
   7   1   3   94.85    3.59
   7   1   3   98.99    3.47
   7   1   3   95.19    3.63
   7   1   3   92.18    3.00
   7   1   3   95.92    3.52
   7   1   3  106.14    2.64
   7   1   3   88.53    3.26
   7   1   3   90.16    3.96
   7   1   3   87.30    3.47
  -7   1  -3   91.53    4.04
  -7   1  -3   92.77    3.44
  -7   1  -3   91.72    2.88
  -7   1  -3   99.24    3.54
  -7  -1  -3   96.63    3.35
  -7  -1  -3   95.58    3.61
  -7  -1  -3   94.19    3.83
  -7  -1  -3   96.08    3.49
  -7  -1  -3   97.61    3.19
  -7   1  -3   94.59    3.59
  -7   1  -3   92.26    2.91
   8  -1   3   86.33    2.97
   8   1   3   86.49    3.23
   8  -1   3   83.90    2.88
   8  -1   3   80.60    3.37
   8  -1   3   93.36    3.57
   8  -1   3   88.88    3.70
   8  -1   3   93.63    3.31
   8   1   3   92.19    4.02
   8   1   3   74.48    3.00
   8   1   3   89.50    3.24
   8   1   3   84.58    3.38
   8   1   3   85.96    3.44
   8   1   3   95.94    4.06
   8   1   3   87.40    3.49
  -8   1  -3   85.77    3.00
  -8   1  -3   87.06    3.78
  -8   1  -3   85.06    3.31
  -8   1  -3   83.78    3.85
  -8  -1  -3   85.24    3.63
  -8  -1  -3   90.87    3.26
  -8  -1  -3   84.82    3.42
  -8  -1  -3   89.97    3.30
  -8  -1  -3   91.07    3.33
  -8   1  -3   81.26    2.60
   9  -1   3  101.08    4.01
   9  -1   3   98.40    4.04
   9  -1   3   91.34    3.76
   9  -1   3  102.15    4.44
   9  -1   3   97.99    3.52
   9  -1   3   91.36    3.31
   9  -1   3   94.45    4.08
   9  -1   3  100.54    3.66
   9   1   3   97.15    4.16
   9   1   3   92.38    3.80
   9   1   3   99.60    3.71
   9   1   3   98.68    4.01
   9   1   3   98.11    3.85
   9   1   3   98.14    3.30
   9   1   3  101.82    4.13
   9   1   3   84.14    3.49
  -9   1  -3  100.02    3.52
  -9   1  -3   93.46    4.30
  -9   1  -3  101.70    3.78
  -9   1  -3   91.71    3.33
  -9   1  -3   98.20    3.42
  -9  -1  -3   95.66    4.09
  -9  -1  -3  100.73    3.80
  -9  -1  -3  104.63    3.45
  -9  -1  -3   97.03    3.97
  -9  -1  -3  100.31    4.27
  10   1   3   33.66    1.63
  10  -1   3   39.04    1.93
  10  -1   3   38.08    2.06
  10  -1   3   39.04    2.27
  10  -1   3   37.14    2.13
  10  -1   3   40.20    2.67
  10  -1   3   36.21    1.94
  10   1   3   38.22    2.43
  10   1   3   37.34    2.19
  10   1   3   41.22    2.03
  10   1   3   42.21    1.77
  10   1   3   38.20    1.94
  10   1   3   39.89    2.06
  10  -1   3   44.69    1.79
  10  -1   3   36.64    1.53
 -10   1  -3   38.55    2.01
 -10   1  -3   39.37    2.48
 -10   1  -3   38.41    1.72
 -10  -1  -3   43.72    1.77
 -10  -1  -3   39.89    1.75
 -10  -1  -3   27.72    3.23
 -10  -1  -3   37.18    1.68
 -10  -1  -3   39.26    2.29
 -10  -1  -3   35.98    1.93
  11  -1   3  453.52   20.63
  11  -1   3  412.06   18.48
  11  -1   3  400.33   18.67
  11   1   3  447.54   20.52
  11   1   3  416.90   19.00
  11   1   3  412.87   18.84
  11   1   3  433.73   19.74
  11   1   3  411.47   18.67
  11  -1   3  425.47   19.38
  11  -1   3  384.46   17.09
 -11   1  -3  389.59   17.85
 -11   1  -3  421.70   19.71
 -11  -1  -3  419.97   19.48
 -11  -1  -3  418.91   18.86
 -11  -1  -3  453.87   30.60
 -11   1  -3  414.87   18.81
  12  -1   3   66.33    3.47
  12  -1   3   63.50    3.31
  12  -1   3   58.80    2.57
  12  -1   3   61.07    3.02
  12  -1   3   67.82    2.83
  12   1   3   65.23    3.23
  12   1   3   61.73    2.98
  12   1   3   61.64    3.44
  12   1   3   60.69    3.05
 -12   1  -3   61.31    2.98
 -12   1  -3   68.86    3.00
 -12  -1  -3   62.28    5.03
 -12  -1  -3   60.84    2.83
 -12   1  -3   63.01    3.23
  13  -1   3  119.86    5.22
  13  -1   3  130.64    6.14
  13  -1   3  122.36    5.78
  13   1   3  117.35    5.15
  13   1   3  121.81    5.52
  13   1   3  125.47    5.85
  13   1   3  117.92    5.48
  13  -1   3  123.86    5.59
 -13   1  -3  118.25    5.46
 -13  -1  -3  119.97    5.34
 -13  -1  -3  106.47    5.78
  14  -1   3   94.12    4.94
  14  -1   3   98.80    4.74
  14  -1   3   89.00    4.20
  14   1   3   87.58    5.43
  14   1   3   89.83    4.48
  14   1   3   85.95    4.09
  14   1   3   89.42    4.58
 -14   1  -3   89.12    4.48
 -14  -1  -3   85.98    4.22
  15  -1   3    1.63    0.95
  15  -1   3    2.24    0.73
  15   1   3    1.72    0.76
  15   1   3    1.79    0.75
  15   1   3    1.72    0.83
  15  -1   3    1.49    0.90
 -15  -1  -3    1.86    0.61
 -15   1  -3    1.91    0.78
  16  -1   3    8.64    1.09
  16   1   3   10.43    2.05
  16   1   3   10.22    1.44
  16  -1   3   10.29    1.87
  16  -1   3   10.24    1.56
  16   1   3   10.06    2.10
 -16  -1  -3    9.66    1.77
 -16   1  -3   10.22    1.34
  17  -1   3   15.56    1.49
  17  -1   3   11.85    1.28
  17  -1   3   15.06    1.77
  17   1   3   14.45    1.65
  17   1   3   14.42    1.47
  17   1   3   14.94    1.56
 -17   1  -3   13.69    1.54
 -17  -1  -3   12.63    1.35
  18  -1   3    9.61    1.77
  18  -1   3   12.39    1.54
  18   1   3   10.58    1.30
  18   1   3   12.02    1.25
  18   1   3   10.05    1.37
  18  -1   3    9.35    1.15
 -18  -1  -3    9.40    1.18
 -18   1  -3   10.39    1.28
  19  -1   3   11.76    1.61
  19  -1   3    9.51    1.13
  19  -1   3   13.08    1.54
  19   1   3   12.91    1.18
  19   1   3   12.96    2.00
  19   1   3   12.21    1.20
 -19   1  -3   13.64    1.91
 -19  -1  -3   10.55    1.16
  20  -1   3    0.14    0.33
  20  -1   3   -0.05    0.26
  20  -1   3   -0.05    0.16
  20   1   3   -0.02    0.23
  20   1   3    0.10    0.43
  20   1   3    0.14    0.40
 -20   1  -3   -0.24    0.43
 -20  -1  -3    0.16    0.21
  21  -1   3    3.89    0.68
  21   1   3    2.45    0.47
  21   1   3    1.63    0.42
 -21   1  -3    1.73    0.90
 -21   2   3    4.08    0.73
 -21  -2   3    3.38    1.04
  21  -2  -3    4.67    1.34
  21  -2  -3    4.29    0.66
  21   2  -3    3.99    1.20
  21   2  -3    4.72    0.75
 -20   2   3    2.48    0.73
 -20  -2   3    3.21    0.71
  20   2  -3    4.30    0.80
  20   2  -3    2.79    0.80
  20  -2  -3    2.85    0.71
  20  -2  -3    3.66    0.88
 -19  -2   3    0.92    0.57
 -19   2   3    0.87    0.61
  19   2  -3    0.90    0.68
  19   2  -3    0.99    0.64
  19  -2  -3    1.28    0.68
  19  -2  -3    0.83    0.57
 -18   2   3    6.96    1.09
 -18  -2   3    7.08    1.09
  18  -2  -3    1.84    1.25
  18   2  -3    7.98    1.16
  18  -2  -3    7.30    1.04
 -17   2   3   17.28    1.84
 -17   2   3   14.10    1.51
 -17   2   3   16.15    1.58
 -17  -2   3   16.76    1.68
  17   2  -3   17.33    1.73
  17  -2  -3   16.72    1.42
  17  -2  -3   17.59    1.58
  17   2  -3   18.29    1.82
 -16   2   3   11.87    1.39
 -16  -2   3   12.25    1.46
 -16   2   3   11.03    1.30
 -16   2   3   12.09    1.67
  16   2  -3   11.78    1.58
  16   2  -3   11.31    1.42
  16  -2  -3   11.69    1.35
  16  -2  -3   11.92    1.18
 -15  -2   3   21.91    2.05
 -15   2   3   20.77    1.75
 -15   2   3   20.09    1.77
 -15   2   3   20.85    2.01
 -15   2   3   22.28    1.56
  15   2  -3   21.69    1.39
  15   2  -3   21.17    1.87
  15  -2  -3   21.91    1.72
  15   2  -3   21.63    1.96
 -14   2   3    5.33    0.90
 -14   2   3    6.35    1.18
 -14   2   3    5.95    1.53
 -14   2   3    5.40    0.85
 -14  -2   3    6.35    1.72
  14   2  -3    6.00    1.73
  14  -2  -3    5.59    0.92
  14   2  -3    5.59    0.73
  14   2  -3    4.74    1.01
 -13   2   3   49.29    2.65
 -13   2   3   54.30    4.37
 -13   2   3   54.29    2.67
 -13   2   3   55.59    3.00
 -13  -2   3   52.71    4.09
  13   2  -3   54.39    2.53
  13   2  -3   53.61    2.90
  13   2  -3   56.30    3.14
  13  -2  -3   56.99    2.81
  13   2  -3   55.12    3.19
  13   2  -3   60.44    2.71
 -12   2   3    5.19    1.13
 -12   2   3    5.22    0.76
 -12   2   3    5.74    0.97
 -12  -2   3    4.94    0.94
 -12   2   3    4.58    0.87
 -12  -2   3    5.22    0.61
  12   2  -3    5.07    0.69
  12   2  -3    5.03    1.01
  12   2  -3    5.31    0.62
  12   2  -3    5.10    0.82
  12  -2  -3    5.26    0.78
  12   2  -3    5.92    0.94
 -11  -2   3   11.99    0.80
 -11  -2   3   13.48    0.92
 -11   2   3   12.70    1.16
 -11   2   3   12.39    1.02
 -11   2   3   12.61    1.27
 -11  -2   3   13.81    0.87
 -11   2   3   13.79    1.61
 -11   2   3   12.46    1.01
 -11  -2   3   12.75    1.21
  11   2  -3   12.61    1.20
  11   2  -3   12.21    1.61
  11  -2  -3   13.19    1.01
  11   2  -3   14.16    0.97
  11   2  -3   12.82    1.20
  11   2  -3   13.24    1.44
  11  -2  -3   14.23    1.09
 -10  -2   3    8.67    0.99
 -10  -2   3    9.06    0.75
 -10  -2   3    9.70    0.71
 -10  -2   3    9.07    0.64
 -10   2   3    9.26    0.57
 -10   2   3    8.28    1.04
 -10   2   3    8.93    1.44
 -10   2   3    8.67    0.76
 -10   2   3    8.73    0.78
 -10  -2   3    9.85    1.49
  10   2  -3    9.04    0.94
  10   2  -3    9.28    0.87
  10   2  -3    8.78    0.80
  10   2  -3   10.29    0.80
  10   2  -3    8.41    0.64
  10  -2  -3    9.52    0.80
  10  -2  -3    9.51    0.92
  10  -2  -3    8.87    0.59
  10   2  -3   10.24    0.85
  10  -2  -3    9.02    0.99
  10  -2  -3    8.93    0.85
  -9  -2   3   29.29    1.35
  -9  -2   3   31.63    1.58
  -9  -2   3   30.93    1.73
  -9   2   3   31.92    1.79
  -9   2   3   28.78    1.11
  -9   2   3   31.56    2.22
  -9   2   3   29.68    1.39
  -9   2   3   30.07    1.67
  -9  -2   3   29.84    1.63
  -9  -2   3   32.37    1.41
  -9  -2   3   30.53    1.42
   9   2  -3   28.21    1.16
   9   2  -3   30.95    1.47
   9   2  -3   32.91    2.27
   9   2  -3   28.63    1.44
   9  -2  -3   31.09    1.67
   9  -2  -3   30.41    1.54
   9  -2  -3   31.30    1.18
   9  -2  -3   30.59    1.46
   9   2  -3   30.05    1.53
   9  -2  -3   30.93    1.67
   9  -2  -3   30.92    1.68
  -8  -2   3   15.41    1.80
  -8  -2   3   15.79    1.06
  -8  -2   3   16.00    1.18
  -8  -2   3   14.78    0.56
  -8   2   3   16.48    1.09
  -8   2   3   17.11    1.18
  -8   2   3   16.85    1.06
  -8   2   3   16.39    0.92
  -8   2   3   14.87    0.64
  -8  -2   3   15.96    1.34
  -8  -2   3   17.04    0.90
  -8   2   3   16.95    1.06
   8   2  -3   16.93    0.95
   8   2  -3   14.99    0.90
   8   2  -3   16.22    1.02
   8   2  -3   17.56    1.08
   8  -2  -3   17.24    1.61
   8  -2  -3   15.98    1.02
   8  -2  -3   15.93    0.56
   8  -2  -3   15.51    0.68
   8  -2  -3   15.87    1.09
   8  -2  -3   14.61    1.42
   8   2  -3   15.51    0.92
  -7  -2   3   67.96    2.41
  -7  -2   3   71.39    2.71
  -7  -2   3   70.89    2.60
  -7  -2   3   74.97    2.20
  -7   2   3   74.17    2.65
  -7   2   3   74.27    2.91
  -7   2   3   74.65    3.04
  -7  -2   3   71.17    2.81
  -7   2   3   60.62    2.00
  -7   2   3   71.69    2.95
  -7   2   3   75.73    2.90
   7   2  -3   77.83    3.00
   7   2  -3   69.41    2.55
   7   2  -3   68.91    2.15
   7  -2  -3   69.03    2.81
   7  -2  -3   74.97    2.98
   7  -2  -3   76.35    2.39
   7  -2  -3   72.85    2.83
   7  -2  -3   73.18    2.83
   7  -2  -3   70.78    2.27
   7   2  -3   74.57    2.88
   7   2  -3   72.47    2.78
   7   2  -3   69.31    2.72
   7  -2  -3   69.93    2.67
  -6  -2   3    2.72    0.69
  -6  -2   3    2.46    0.42
  -6  -2   3    2.43    0.33
  -6  -2   3    2.67    0.36
  -6  -2   3    2.57    0.45
  -6   2   3    2.52    0.31
  -6   2   3    2.24    0.47
  -6   2   3    2.22    0.71
  -6   2   3    2.24    0.50
  -6   2   3    2.34    0.52
   6   2  -3    2.19    0.21
   6   2  -3    2.48    0.49
   6   2  -3    2.81    0.47
   6   2  -3    2.52    0.42
   6   2  -3    2.15    0.45
   6   2  -3    2.20    0.38
   6  -2  -3    2.97    0.50
   6  -2  -3    2.57    0.75
   6  -2  -3    2.24    0.47
   6  -2  -3    2.50    0.26
   6  -2  -3    2.48    0.43
   6  -2  -3    2.45    0.21
   6  -2  -3    1.67    0.36
  -5  -2   3    2.81    0.26
  -5  -2   3    2.67    0.42
  -5  -2   3    2.86    0.47
  -5  -2   3    2.69    0.43
  -5  -2   3    2.50    0.64
  -5  -2   3    2.67    0.29
  -5   2   3    2.90    0.28
  -5   2   3    2.71    0.47
  -5   2   3    2.67    0.49
  -5   2   3    2.85    0.42
  -5   2   3    2.71    0.50
   5   2  -3    2.81    0.35
   5   2  -3    3.07    0.47
   5   2  -3    2.91    0.76
   5   2  -3    2.62    0.42
   5   2  -3    3.83    0.71
   5  -2  -3    3.00    0.69
   5  -2  -3    1.91    0.52
   5  -2  -3    2.64    0.23
   5  -2  -3    2.62    0.43
   5  -2  -3    3.16    0.49
   5  -2  -3    2.65    0.24
   5   2  -3    2.57    0.24
   5  -2  -3    2.81    0.49
  -4  -2   3   31.16    1.34
  -4  -2   3   29.25    1.11
  -4  -2   3   29.58    1.27
  -4  -2   3   29.11    0.95
  -4  -2   3   31.38    1.21
  -4  -2   3   30.66    1.02
  -4   2   3   30.86    1.08
  -4   2   3   33.66    1.51
  -4   2   3   30.76    1.32
  -4   2   3   28.94    1.80
  -4   2   3   28.49    0.88
   4   2  -3   29.77    1.15
   4   2  -3   30.46    1.28
   4   2  -3   29.48    1.02
   4   2  -3   30.10    1.37
   4   2  -3   29.13    0.68
   4  -2  -3   29.56    1.30
   4  -2  -3   29.65    1.34
   4  -2  -3   28.80    0.66
   4  -2  -3   30.12    1.21
   4  -2  -3   30.55    1.02
   4  -2  -3   29.88    0.71
   4  -2  -3   27.91    0.87
   4  -2  -3   31.44    1.72
   4   2  -3   28.82    1.32
  -3  -2   3   10.77    0.17
  -3  -2   3   11.33    1.06
  -3  -2   3   11.59    0.42
  -3  -2   3   10.72    0.61
  -3  -2   3   11.71    1.09
  -3  -2   3   11.52    0.54
  -3   2   3   12.86    0.80
  -3   2   3   11.54    0.38
  -3   2   3   11.02    0.68
  -3   2   3   12.53    0.66
  -3   2   3   11.17    0.69
  -3   2   3   12.13    0.54
   3   2  -3   11.17    0.54
   3   2  -3   10.55    0.19
   3   2  -3   11.97    0.76
   3   2  -3   12.02    0.49
   3   2  -3   12.14    0.75
   3   2  -3   11.19    0.69
   3   2  -3   11.52    0.49
   3  -2  -3   12.04    0.71
   3  -2  -3   10.93    0.35
   3  -2  -3   11.97    0.76
   3  -2  -3   11.95    0.64
   3  -2  -3   11.66    0.61
   3  -2  -3   11.43    0.42
   3  -2  -3   11.49    0.68
  -2  -2   3    6.44    0.38
  -2  -2   3    7.36    0.56
  -2  -2   3    6.37    0.52
  -2  -2   3    5.90    0.40
  -2  -2   3    6.44    0.24
  -2  -2   3    6.21    0.28
  -2  -2   3    6.49    0.52
  -2   2   3    6.23    0.47
  -2   2   3    6.37    0.49
  -2   2   3    6.84    0.50
  -2   2   3    6.30    0.40
  -2   2   3    6.44    0.23
  -2   2   3    6.52    0.50
  -2   2   3    6.26    0.57
   2   2  -3    7.44    0.54
   2   2  -3    6.30    0.29
   2   2  -3    6.14    0.56
   2   2  -3    6.58    0.42
   2   2  -3    6.33    0.36
   2   2  -3    6.21    0.19
   2   2  -3    7.06    0.59
   2  -2  -3    6.16    0.69
   2  -2  -3    7.03    0.56
   2  -2  -3    6.35    0.33
   2  -2  -3    6.07    0.38
   2  -2  -3    6.61    0.49
   2  -2  -3    6.38    0.56
   2  -2  -3    6.14    0.23
   2  -2  -3    6.30    0.31
  -1  -2   3   41.31    1.27
  -1  -2   3   41.34    1.41
  -1  -2   3   41.03    1.02
  -1  -2   3   40.87    1.09
  -1  -2   3   44.34    1.60
  -1  -2   3   41.59    1.11
  -1  -2   3   44.41    1.49
  -1   2   3   41.17    1.37
  -1   2   3   40.42    0.92
  -1   2   3   42.38    1.41
  -1   2   3   39.83    1.58
  -1   2   3   42.87    1.54
  -1   2   3   41.93    1.27
  -1   2   3   42.00    1.41
  -1   2   3   41.38    1.23
   1   2  -3   42.99    1.47
   1   2  -3   42.12    1.11
   1   2  -3   40.16    1.11
   1   2  -3   41.57    1.20
   1   2  -3   42.51    1.46
   1   2  -3   44.00    1.63
   1   2  -3   42.00    1.58
   1  -2  -3   42.07    1.01
   1  -2  -3   45.98    1.65
   1  -2  -3   40.34    1.35
   1  -2  -3   41.36    1.30
   1  -2  -3   44.83    1.65
   1  -2  -3   42.30    1.46
   1  -2  -3   41.69    1.37
   0  -2   3   55.93    1.87
   0  -2   3   49.76    1.60
   0  -2   3   50.88    1.79
   0  -2   3   51.06    1.96
   0  -2   3   49.95    1.77
   0  -2   3   49.58    1.21
   0  -2   3   48.99    1.11
   0   2   3   50.26    1.79
   0   2   3   49.44    1.56
   0   2   3   48.94    1.49
   0   2   3   50.62    1.61
   0   2   3   51.91    1.87
   0   2   3   50.12    1.61
   0   2   3   50.78    1.68
   0   2   3   49.34    1.04
   0   2  -3   49.53    1.18
   0   2  -3   52.01    1.82
   0   2  -3   46.98    1.30
   0   2  -3   51.96    1.27
   0   2  -3   51.04    1.58
   0   2  -3   55.05    2.48
   0   2  -3   51.18    1.80
   0   2  -3   48.56    1.42
   0  -2  -3   51.15    1.58
   0  -2  -3   52.08    1.79
   0  -2  -3   49.62    1.09
   0  -2  -3   50.57    1.84
   0  -2  -3   51.21    1.54
   0  -2  -3   57.96    2.05
   0  -2  -3   51.79    1.84
   0  -2  -3   53.05    1.87
   1  -2   3   15.77    0.40
   1  -2   3   15.15    0.59
   1  -2   3   16.33    0.61
   1  -2   3   15.65    0.45
   1  -2   3   15.70    0.80
   1  -2   3   16.67    0.62
   1  -2   3   16.67    0.87
   1   2   3   16.59    0.73
   1   2   3   16.53    0.82
   1   2   3   15.74    0.76
   1   2   3   16.72    0.69
   1   2   3   16.29    0.83
   1   2   3   16.31    0.68
   1   2   3   15.61    0.66
  -1   2  -3   15.51    0.73
  -1   2  -3   14.92    0.45
  -1   2  -3   15.28    0.35
  -1   2  -3   16.67    0.87
  -1   2  -3   15.89    0.42
  -1   2  -3   15.51    0.83
  -1   2  -3   15.82    0.75
  -1  -2  -3   16.71    0.82
  -1  -2  -3   16.90    0.80
  -1  -2  -3   15.48    0.66
  -1  -2  -3   16.48    0.35
  -1  -2  -3   15.41    0.31
  -1  -2  -3   16.72    0.56
  -1  -2  -3   16.74    0.85
  -1  -2  -3   16.76    0.66
  -1   2  -3   16.17    0.66
   2  -2   3  407.62   16.33
   2  -2   3  395.18   14.43
   2  -2   3  419.47   15.44
   2  -2   3  390.34   13.64
   2  -2   3  350.30   14.26
   2  -2   3  399.83   13.83
   2  -2   3  393.70   15.63
   2   2   3  368.95   12.94
   2   2   3  362.47   14.35
   2   2   3  351.89   13.86
   2   2   3  356.02   13.95
   2   2   3  393.58   15.48
   2   2   3  394.50   15.51
   2   2   3  364.14   14.21
  -2   2  -3  420.77   13.74
  -2   2  -3  376.06   15.04
  -2   2  -3  412.44   13.55
  -2   2  -3  368.69   14.69
  -2   2  -3  382.30   15.18
  -2   2  -3  381.49   13.17
  -2   2  -3  416.15   14.71
  -2   2  -3  369.26   14.35
  -2  -2  -3  360.48   12.82
  -2  -2  -3  386.99   15.91
  -2  -2  -3  344.45   13.48
  -2  -2  -3  355.45   14.89
  -2  -2  -3  356.56   14.09
  -2  -2  -3  399.34   13.57
  -2  -2  -3  381.97   15.42
  -2  -2  -3  364.45   12.82
  -2  -2  -3  363.19   14.42
   3  -2   3   88.03    2.76
   3  -2   3   95.35    3.23
   3  -2   3   86.69    2.39
   3  -2   3   88.72    3.07
   3  -2   3   96.72    3.45
   3  -2   3   96.55    2.83
   3  -2   3   90.79    2.19
   3   2   3   96.44    3.38
   3   2   3   93.04    3.19
   3   2   3   93.48    3.16
   3   2   3   88.65    2.90
   3   2   3   91.22    3.61
   3   2   3   80.31    1.91
   3   2   3   93.41    3.17
   3   2   3   92.37    2.90
   3   2   3   85.37    2.03
  -3   2  -3   89.78    3.21
  -3   2  -3   83.26    2.65
  -3   2  -3   91.67    3.35
  -3   2  -3   83.97    1.96
  -3   2  -3   89.21    3.54
  -3   2  -3   96.25    2.39
  -3   2  -3   82.13    1.93
  -3  -2  -3   97.57    3.35
  -3  -2  -3   94.90    2.59
  -3  -2  -3   98.33    3.40
  -3  -2  -3   91.45    3.09
  -3  -2  -3   93.63    3.33
  -3  -2  -3   93.81    3.52
   4  -2   3  210.60    7.91
   4  -2   3  204.23    6.89
   4  -2   3  217.04    7.01
   4  -2   3  236.07    8.50
   4  -2   3  224.44    7.44
   4  -2   3  227.60    8.59
   4  -2   3  208.08    7.41
   4   2   3  205.76    7.44
   4   2   3  215.01    7.88
   4   2   3  208.71    7.39
   4   2   3  207.39    7.81
   4   2   3  208.47    8.38
   4   2   3  225.50    8.17
   4   2   3  223.84    8.24
  -4   2  -3  222.50    8.40
  -4   2  -3  220.61    8.17
  -4   2  -3  211.22    6.32
  -4   2  -3  224.41    8.24
  -4   2  -3  203.07    6.00
  -4   2  -3  208.15    7.39
  -4  -2  -3  216.46    7.96
  -4  -2  -3  211.35    7.95
  -4  -2  -3  199.43    7.48
  -4  -2  -3  213.88    7.11
  -4  -2  -3  222.95    8.43
  -4  -2  -3  217.25    7.81
   5  -2   3   71.15    2.57
   5  -2   3   77.81    2.88
   5  -2   3   76.79    2.91
   5  -2   3   79.82    2.55
   5  -2   3   72.29    2.32
   5   2   3   75.97    2.74
   5   2   3   75.26    2.83
   5   2   3   72.61    2.85
   5   2   3   74.55    2.81
   5   2   3   76.72    2.60
   5   2   3   73.99    2.60
   5   2   3   74.13    2.64
  -5   2  -3   72.69    2.24
  -5   2  -3   74.97    2.83
  -5   2  -3   70.37    1.84
  -5   2  -3   73.80    2.95
  -5   2  -3   73.65    2.79
  -5  -2  -3   69.67    2.69
  -5  -2  -3   71.44    3.52
  -5  -2  -3   73.25    2.69
  -5  -2  -3   74.39    2.78
  -5  -2  -3   75.26    2.62
  -5  -2  -3   78.17    2.71
   6  -2   3   64.80    3.23
   6  -2   3   65.32    2.27
   6  -2   3   63.57    2.65
   6  -2   3   61.66    2.52
   6   2   3   68.82    3.33
   6   2   3   66.53    2.41
   6   2   3   61.92    2.79
   6   2   3   75.47    2.79
   6   2   3   66.92    2.41
   6   2   3   65.67    3.37
   6   2   3   68.23    2.60
  -6   2  -3   60.25    3.16
  -6   2  -3   60.25    1.67
  -6   2  -3   64.17    2.69
  -6   2  -3   69.15    2.69
  -6   2  -3   68.51    2.10
  -6   2  -3   59.70    1.86
  -6  -2  -3   64.14    2.48
  -6  -2  -3   65.81    2.60
  -6  -2  -3   70.96    3.17
  -6  -2  -3   64.07    2.62
  -6  -2  -3   63.84    2.15
   7  -2   3   45.47    1.75
   7  -2   3   45.65    2.06
   7  -2   3   44.74    2.06
   7  -2   3   44.83    1.94
   7   2   3   46.89    1.84
   7   2   3   42.52    1.94
   7   2   3   43.65    1.70
   7   2   3   44.64    1.68
   7   2   3   38.48    1.70
   7   2   3   47.45    2.62
   7   2   3   44.29    2.00
  -7   2  -3   47.35    1.56
  -7   2  -3   41.53    1.21
  -7   2  -3   43.63    1.98
  -7   2  -3   44.95    1.96
  -7   2  -3   45.42    2.00
  -7   2  -3   41.67    1.27
  -7  -2  -3   44.76    1.80
  -7  -2  -3   43.79    2.59
  -7  -2  -3   42.97    1.73
  -7  -2  -3   42.45    1.61
  -7  -2  -3   45.33    2.57
   8  -2   3   21.25    1.28
   8  -2   3   24.51    1.25
   8  -2   3   28.78    1.44
   8  -2   3   29.23    1.60
   8  -2   3   29.32    2.24
   8   2   3   24.46    1.46
   8   2   3   24.18    1.42
   8   2   3   28.21    1.21
   8   2   3   22.24    1.68
   8   2   3   26.70    1.51
   8   2   3   26.80    1.28
   8   2   3   24.83    1.49
   8   2   3   26.47    1.28
  -8   2  -3   26.28    1.44
  -8   2  -3   26.41    1.46
  -8  -2  -3   25.85    1.47
  -8  -2  -3   27.45    1.32
  -8  -2  -3   23.23    1.08
  -8  -2  -3   28.47    1.46
  -8  -2  -3   26.09    1.23
  -8   2  -3   27.71    1.46
   9  -2   3   99.15    4.39
   9  -2   3   89.69    3.31
   9  -2   3   99.67    3.97
   9  -2   3  101.20    4.32
   9  -2   3   91.72    3.85
   9   2   3   93.06    3.47
   9   2   3   94.34    4.06
   9   2   3   94.15    3.63
   9   2   3   95.07    4.75
   9   2   3   95.28    3.83
   9   2   3   98.98    3.94
   9   2   3   90.02    3.90
  -9   2  -3   91.86    4.63
  -9   2  -3   87.98    3.80
  -9   2  -3   93.18    4.72
  -9  -2  -3   86.09    3.42
  -9  -2  -3   91.45    4.01
  -9  -2  -3   94.27    3.94
  -9  -2  -3   91.19    3.64
  -9  -2  -3  100.31    3.76
  10  -2   3   62.23    2.93
  10  -2   3   61.02    2.46
  10  -2   3   76.80    3.19
  10   2   3   63.48    2.86
  10   2   3   65.79    3.87
  10   2   3   62.02    2.97
  10   2   3   64.99    2.55
  10   2   3   59.32    3.38
  10   2   3   61.83    2.76
  10   2   3   62.98    3.05
  10   2   3   55.34    2.38
 -10   2  -3   59.84    2.91
 -10   2  -3   64.05    2.97
 -10   2  -3   68.37    3.11
 -10  -2  -3   71.17    2.74
 -10  -2  -3   71.32    3.14
 -10  -2  -3   61.07    2.62
  11  -2   3   23.99    1.68
  11  -2   3   24.50    1.68
  11   2   3   24.17    1.73
  11   2   3   24.06    1.68
  11   2   3   26.42    1.27
  11   2   3   23.99    1.73
  11   2   3   24.69    1.53
  11   2   3   24.81    2.19
  11   2   3   24.81    1.44
  11  -2   3   24.22    1.27
 -11   2  -3   24.83    1.68
 -11   2  -3   25.52    1.63
 -11  -2  -3   22.62    1.77
 -11  -2  -3   26.75    1.67
  12  -2   3  158.83    7.22
  12  -2   3  155.31    7.18
  12  -2   3  156.19    7.10
  12   2   3  153.59    7.15
  12   2   3  162.98    7.30
  12   2   3  162.70    6.58
  12   2   3  156.28    7.32
 -12   2  -3  167.09    7.44
 -12   2  -3  152.88    7.10
 -12  -2  -3  157.58   13.19
 -12  -2  -3  148.21    6.54
  13  -2   3   42.73    2.64
  13  -2   3   44.85    2.59
  13  -2   3   37.44    2.00
  13   2   3   40.49    2.50
  13   2   3   40.22    2.57
  13   2   3   42.75    2.67
 -13   2  -3   40.20    2.32
 -13   2  -3   38.98    2.57
 -13  -2  -3   36.81    6.85
 -13  -2  -3   35.83    2.15
  14  -2   3   12.98    1.54
  14  -2   3   11.38    1.08
  14  -2   3   12.49    1.47
  14   2   3   12.46    1.49
  14   2   3   13.05    1.54
  14   2   3   12.86    1.37
 -14   2  -3   12.63    1.49
 -14   2  -3   12.28    1.30
 -14  -2  -3   13.03    1.20
 -14  -2  -3    8.45    3.35
  15  -2   3   20.89    2.03
  15  -2   3   21.01    2.67
  15   2   3   20.19    1.87
  15   2   3   19.50    1.68
  15   2   3   20.23    1.86
 -15   2  -3   19.38    1.84
 -15  -2  -3   16.59    2.13
  16  -2   3    0.66    0.69
  16  -2   3    0.50    0.59
  16   2   3    0.52    0.64
  16   2   3    0.68    0.61
  16   2   3    1.23    0.57
 -16   2  -3    0.85    0.62
 -16  -2  -3    0.35    0.45
  17  -2   3    0.29    0.57
  17  -2   3    0.31    0.49
  17   2   3    0.38    0.85
  17   2   3    0.03    0.47
  17   2   3    0.03    0.50
 -17   2  -3    0.59    0.52
 -17  -2  -3    0.38    0.38
  18  -2   3    5.76    0.94
  18  -2   3    6.49    1.13
  18   2   3    6.05    1.02
  18   2   3    6.16    0.90
  18   2   3    6.18    0.95
 -18   2  -3    4.89    1.02
 -18  -2  -3    3.11    0.78
  19  -2   3    9.46    1.02
  19  -2   3    9.98    1.32
  19   2   3    8.67    0.95
  19   2   3    9.33    1.11
  19   2   3    9.11    1.09
 -19   2  -3   10.44    1.18
  20  -2   3    0.36    0.35
  20  -2   3    1.01    0.50
  20   2   3    0.62    0.42
  20   2   3    0.75    0.43
 -20   2  -3    0.62    0.49
 -20  -3   3    0.26    0.52
 -20   3   3    0.17    0.36
  20   3  -3    0.43    0.40
  20   3  -3    0.43    0.42
  20  -3  -3    0.24    0.33
  20  -3  -3    0.50    0.43
 -19  -3   3    0.99    0.49
 -19   3   3    0.64    0.49
 -19   3   3    0.88    0.82
  19   3  -3    0.85    0.56
  19   3  -3    1.39    0.95
  19  -3  -3    0.80    0.42
  19  -3  -3    0.54    0.49
  19  -3  -3    1.58    0.61
 -18  -3   3    0.64    0.57
 -18   3   3    1.13    0.62
 -18   3   3    1.04    0.59
  18   3  -3    2.05    1.11
  18   3  -3    1.27    1.02
  18  -3  -3    1.13    0.56
  18  -3  -3    1.27    0.85
  18  -3  -3    1.46    0.69
 -17   3   3    7.15    1.28
 -17  -3   3    5.83    1.09
 -17   3   3    6.63    1.02
 -17   3   3    6.59    1.20
  17   3  -3    7.01    1.16
  17   3  -3    6.32    1.25
  17  -3  -3    6.18    1.58
  17  -3  -3    7.60    1.02
  17   3  -3    7.49    0.82
 -16  -3   3    0.38    0.49
 -16   3   3    0.40    0.59
 -16   3   3    0.16    0.52
 -16   3   3    0.26    0.45
 -16   3   3    0.14    0.45
  16   3  -3    0.29    0.56
  16   3  -3    0.43    0.38
  16   3  -3    0.23    0.82
  16  -3  -3    0.21    0.73
 -15   3   3    1.08    0.59
 -15  -3   3    0.40    0.69
 -15   3   3    1.16    0.61
 -15   3   3    0.90    0.69
 -15   3   3    0.82    0.76
  15   3  -3    0.85    1.16
  15   3  -3    0.90    0.50
  15   3  -3    1.23    0.69
  15   3  -3    0.71    0.83
  15  -3  -3    1.30    0.92
 -14   3   3    9.28    1.41
 -14  -3   3    8.02    1.28
 -14   3   3    8.57    2.05
 -14   3   3    9.52    1.20
 -14   3   3    7.55    1.11
  14   3  -3    8.08    1.56
  14   3  -3    9.23    1.37
  14   3  -3    9.00    1.30
  14   3  -3    9.35    1.02
  14  -3  -3   10.41    1.68
 -13  -3   3   11.61    1.44
 -13   3   3   12.73    1.53
 -13   3   3   11.59    1.23
 -13   3   3   13.50    1.56
 -13   3   3   13.29    1.35
  13   3  -3   19.74    1.54
  13   3  -3   12.77    1.41
  13   3  -3   14.76    1.91
  13   3  -3   12.96    1.61
  13  -3  -3   12.87    1.82
 -12  -3   3    9.58    1.23
 -12   3   3   10.60    1.21
 -12   3   3    9.37    1.51
 -12   3   3   10.15    1.32
 -12   3   3   10.20    1.37
  12   3  -3   10.48    1.09
  12   3  -3    9.39    1.79
  12   3  -3    9.92    1.23
  12   3  -3   10.69    1.06
  12  -3  -3   10.95    1.56
 -11  -3   3   10.91    1.28
 -11   3   3   11.47    1.21
 -11   3   3   11.80    1.35
 -11   3   3   11.03    1.98
 -11   3   3   11.03    1.49
  11   3  -3   12.47    1.77
  11   3  -3   12.34    1.15
  11   3  -3   11.68    1.21
  11   3  -3   10.96    1.13
  11  -3  -3   12.35    1.56
 -10  -3   3  106.37    4.98
 -10   3   3   93.10    4.67
 -10   3   3  103.30    4.81
 -10   3   3  104.58    4.67
 -10   3   3   98.77    4.63
  10   3  -3  102.52    5.31
  10   3  -3  100.56    4.51
  10   3  -3   92.09    4.98
  10   3  -3  104.11    4.51
  10  -3  -3  104.89    5.08
  -9  -3   3   35.39    1.79
  -9  -3   3   29.84    1.46
  -9  -3   3   29.35    1.70
  -9  -3   3   31.37    1.98
  -9   3   3   31.38    1.72
  -9   3   3   30.88    1.91
  -9   3   3   29.51    2.00
  -9   3   3   31.66    1.87
  -9   3   3   31.40    1.84
   9   3  -3   31.45    1.73
   9   3  -3   31.09    1.72
   9   3  -3   32.91    1.77
   9   3  -3   31.84    2.27
   9  -3  -3   29.44    1.75
  -8  -3   3   16.33    1.06
  -8  -3   3   16.01    1.08
  -8  -3   3   15.77    1.28
  -8  -3   3   17.47    1.39
  -8  -3   3   17.18    1.15
  -8   3   3   16.10    1.28
  -8   3   3   17.38    1.18
  -8   3   3   16.41    1.18
  -8   3   3   15.30    0.92
  -8   3   3   15.48    1.23
   8   3  -3   16.52    1.09
   8   3  -3   16.22    1.04
   8   3  -3   16.78    1.18
   8   3  -3   16.83    1.16
   8  -3  -3   17.11    1.21
   8  -3  -3   14.00    1.41
   8  -3  -3   15.30    1.09
   8  -3  -3   16.36    1.25
  -7  -3   3   10.13    0.64
  -7  -3   3   10.43    0.78
  -7  -3   3   11.49    0.83
  -7  -3   3   11.24    0.92
  -7   3   3   11.69    1.01
  -7   3   3   10.67    0.87
  -7   3   3   10.51    0.88
  -7   3   3   11.36    1.01
  -7   3   3   10.77    0.66
   7   3  -3   10.55    0.92
   7   3  -3   10.18    0.80
   7   3  -3   11.71    0.94
   7   3  -3   11.14    0.87
   7   3  -3    8.00    0.68
   7  -3  -3    9.49    0.71
   7  -3  -3   11.80    0.97
   7  -3  -3   10.44    0.82
   7  -3  -3   11.17    1.46
  -6  -3   3    0.94    0.33
  -6  -3   3    0.99    0.29
  -6  -3   3    0.71    0.23
  -6   3   3    0.75    0.40
  -6   3   3    0.75    0.42
  -6   3   3    0.56    0.23
  -6   3   3    0.33    0.56
  -6   3   3    0.76    0.35
   6  -3  -3    0.62    0.24
   6   3  -3    0.99    0.29
   6   3  -3    0.78    0.35
   6   3  -3    0.61    0.40
   6   3  -3    0.43    0.31
   6   3  -3    0.78    0.40
   6  -3  -3    0.54    0.29
   6  -3  -3    0.64    0.16
   6  -3  -3    0.82    0.40
   6  -3  -3    0.80    0.40
  -5   3   3   96.96    3.30
  -5   3   3   86.57    3.94
  -5  -3   3   95.77    3.19
  -5  -3   3   92.77    3.70
  -5  -3   3  106.70    3.47
  -5  -3   3   98.11    3.80
  -5  -3   3   99.24    4.20
  -5   3   3  106.99    3.56
  -5   3   3  100.68    4.68
  -5   3   3   93.65    3.56
  -5   3   3  102.69    4.11
   5   3  -3   99.29    3.54
   5   3  -3   83.64    3.12
   5   3  -3  102.93    3.82
   5   3  -3  103.19    4.04
   5   3  -3  100.95    3.97
   5  -3  -3   91.13    3.35
   5  -3  -3   99.50    3.96
   5  -3  -3   97.48    4.56
   5  -3  -3   97.87    3.38
  -4  -3   3   92.14    2.97
  -4  -3   3   90.39    3.30
  -4  -3   3   91.50    3.54
  -4  -3   3   90.93    3.07
  -4   3   3   91.01    3.82
  -4   3   3   95.99    3.56
  -4   3   3   95.61    3.80
  -4   3   3   94.01    3.28
  -4   3   3   88.58    3.50
  -4   3   3   89.66    3.33
   4   3  -3   91.10    3.54
   4   3  -3   93.25    3.70
   4   3  -3   90.32    3.09
   4   3  -3   98.14    3.07
   4   3  -3   92.07    3.45
   4   3  -3   94.36    3.19
   4  -3  -3   88.88    3.59
   4  -3  -3   86.68    2.45
   4  -3  -3   90.30    2.55
   4  -3  -3   90.34    4.11
   4  -3  -3   86.38    3.07
   4  -3  -3   86.36    2.67
  -3  -3   3  594.24   25.36
  -3  -3   3  594.90   25.47
  -3  -3   3  595.68   26.34
  -3  -3   3  620.92   25.10
  -3  -3   3  615.04   27.59
  -3   3   3  631.99   27.93
  -3   3   3  579.46   24.83
  -3   3   3  570.59   26.04
  -3   3   3  687.23   31.47
  -3   3   3  611.49   27.06
  -3   3   3  584.87   26.15
  -3   3   3  600.95   26.01
   3  -3  -3  594.85   25.38
   3   3  -3  651.61   28.00
   3   3  -3  624.01   25.03
   3   3  -3  600.99   27.20
   3   3  -3  623.51   28.38
   3   3  -3  609.91   27.31
   3   3  -3  636.33   27.45
   3   3  -3  579.93   25.07
   3  -3  -3  566.07   25.02
   3  -3  -3  586.55   27.39
   3  -3  -3  606.63   26.04
   3  -3  -3  599.81   27.29
   3  -3  -3  604.53   25.00
   3  -3  -3  611.17   27.46
  -2   3   3  206.16    7.91
  -2  -3   3  200.28    7.36
  -2  -3   3  184.40    6.63
  -2  -3   3  185.69    6.26
  -2  -3   3  188.19    6.44
  -2  -3   3  185.86    6.07
  -2  -3   3  192.23    7.82
  -2   3   3  161.90    5.40
  -2   3   3  198.87    8.00
  -2   3   3  183.81    6.33
  -2   3   3  193.75    6.89
  -2   3   3  184.78    6.87
  -2   3   3  189.97    7.18
   2   3  -3  197.21    7.39
   2   3  -3  199.20    6.71
   2   3  -3  185.27    6.64
   2   3  -3  179.01    6.14
   2   3  -3  192.99    7.39
   2   3  -3  187.46    7.46
   2  -3  -3  190.49    6.63
   2  -3  -3  190.42    6.54
   2  -3  -3  188.45    7.13
   2  -3  -3  188.60    6.05
   2  -3  -3  190.79    7.25
   2  -3  -3  197.71    7.18
   2  -3  -3  203.63    6.78
  -1  -3   3    8.54    0.38
  -1  -3   3    8.47    0.50
  -1  -3   3    8.24    0.40
  -1  -3   3    8.59    0.64
  -1  -3   3    8.81    0.56
  -1  -3   3    8.29    0.36
  -1  -3   3    8.41    0.62
  -1   3   3    8.97    0.71
  -1   3   3    7.93    0.56
  -1   3   3    8.07    0.71
  -1   3   3    9.35    0.75
  -1   3   3    8.48    0.87
  -1   3   3    8.10    0.68
  -1   3   3    8.64    0.31
   1  -3  -3    7.91    0.54
   1   3  -3    8.08    0.38
   1   3  -3    9.14    0.92
   1   3  -3    8.78    0.40
   1   3  -3    8.07    0.71
   1   3  -3    8.36    0.40
   1   3  -3    9.46    0.75
   1  -3  -3    9.25    0.73
   1  -3  -3    8.29    0.45
   1  -3  -3    8.36    0.28
   1  -3  -3    7.88    0.71
   1   3  -3    8.57    0.59
   0   3   3  205.71    8.34
   0  -3   3  197.02    6.42
   0  -3   3  198.09    7.34
   0  -3   3  201.94    7.44
   0  -3   3  198.84    7.11
   0  -3   3  191.08    6.51
   0  -3   3  195.73    6.77
   0   3   3  202.88    6.96
   0   3   3  204.79    6.96
   0   3   3  196.67    7.15
   0   3   3  188.55    7.48
   0   3   3  190.37    7.27
   0   3   3  187.98    7.13
   0   3   3  194.85    6.00
   0  -3  -3  203.99    7.74
   0   3  -3  191.67    5.31
   0   3  -3  190.08    7.81
   0   3  -3  201.37    8.02
   0   3  -3  190.54    5.31
   0   3  -3  200.66    7.62
   0   3  -3  188.88    7.18
   0   3  -3  189.26    6.59
   0   3  -3  200.38    6.47
   0  -3  -3  221.20    8.28
   0  -3  -3  197.31    6.71
   0  -3  -3  196.77    8.05
   0  -3  -3  192.56    6.78
   0  -3  -3  194.43    5.88
   1   3   3   13.97    0.78
   1  -3   3   14.64    0.88
   1  -3   3   14.61    0.56
   1  -3   3   15.25    0.69
   1  -3   3   13.84    0.62
   1  -3   3   13.98    1.21
   1  -3   3   14.59    0.94
   1   3   3   14.49    0.66
   1   3   3   14.63    0.83
   1   3   3   14.83    0.49
   1   3   3   14.26    0.59
   1   3   3   14.26    0.90
   1   3   3   13.50    0.78
   1   3   3   13.65    0.85
  -1   3  -3   14.04    1.39
  -1   3  -3   14.28    1.30
  -1   3  -3   12.47    0.68
  -1   3  -3   13.97    0.61
  -1   3  -3   15.63    0.88
  -1  -3  -3   14.10    0.90
  -1  -3  -3   14.43    1.20
  -1  -3  -3   15.77    1.35
  -1  -3  -3   13.97    0.56
  -1  -3  -3   14.14    0.38
  -1  -3  -3   13.69    0.61
  -1  -3  -3   12.73    0.71
  -1   3  -3   14.99    0.85
   2   3   3  176.18    6.64
   2  -3   3  155.38    4.79
   2  -3   3  177.83    5.99
   2  -3   3  167.77    6.42
   2  -3   3  170.99    7.17
   2  -3   3  168.49    5.14
   2  -3   3  165.51    5.52
   2   3   3  169.93    6.26
   2   3   3  167.21    5.48
   2   3   3  165.93    6.18
   2   3   3  175.17    5.83
   2   3   3  164.24    5.85
   2  -3   3  170.02    6.18
   2  -3   3  173.92    5.46
   2   3   3  176.34    6.52
  -2  -3  -3  163.91    5.78
  -2   3  -3  187.16    5.97
  -2   3  -3  187.35    6.68
  -2   3  -3  167.26    6.42
  -2   3  -3  175.28    5.50
  -2   3  -3  172.73    6.61
  -2   3  -3  145.06    5.41
  -2  -3  -3  168.86    5.15
  -2  -3  -3  169.36    6.47
  -2  -3  -3  171.11    6.42
  -2  -3  -3  163.38    6.02
  -2  -3  -3  179.70    5.67
  -2  -3  -3  162.89    5.17
  -2  -3  -3  171.01    5.60
   3  -3   3   41.08    1.30
   3  -3   3   38.05    1.35
   3  -3   3   37.06    0.95
   3  -3   3   35.77    1.28
   3  -3   3   40.08    1.79
   3   3   3   39.24    1.73
   3   3   3   42.96    2.20
   3   3   3   38.48    1.63
   3   3   3   38.32    1.51
   3   3   3   39.19    1.25
   3   3   3   39.94    1.67
   3   3   3   38.53    1.91
   3  -3   3   38.39    1.60
  -3   3  -3   39.07    1.75
  -3   3  -3   43.03    1.73
  -3   3  -3   37.63    1.77
  -3   3  -3   38.65    1.15
  -3   3  -3   40.06    1.06
  -3  -3  -3   37.80    1.70
  -3  -3  -3   38.13    2.29
  -3  -3  -3   38.13    1.15
  -3  -3  -3   34.77    1.39
  -3  -3  -3   35.70    1.01
  -3  -3  -3   37.44    1.89
  -3   3  -3   39.61    1.79
   4  -3   3   65.68    2.43
   4  -3   3   58.21    1.86
   4  -3   3   65.53    2.72
   4  -3   3   64.87    1.98
   4  -3   3   62.72    2.45
   4   3   3   70.71    2.65
   4   3   3   68.48    2.22
   4   3   3   63.83    2.64
   4   3   3   64.52    2.60
   4   3   3   66.66    3.16
   4   3   3   66.76    2.13
  -4   3  -3   63.79    2.50
  -4   3  -3   66.19    2.05
  -4   3  -3   63.67    2.62
  -4   3  -3   63.41    2.45
  -4   3  -3   61.54    2.69
  -4  -3  -3   65.35    2.67
  -4  -3  -3   60.34    1.94
  -4  -3  -3   60.01    2.29
  -4  -3  -3   61.88    2.27
  -4  -3  -3   65.18    3.14
   5  -3   3    1.80    0.43
   5  -3   3    1.02    0.29
   5  -3   3    0.95    0.31
   5  -3   3    0.28    0.29
   5  -3   3   -0.02    0.76
   5  -3   3    1.39    0.28
   5   3   3    1.46    0.42
   5   3   3    3.49    0.43
   5   3   3    1.82    0.26
   5   3   3    1.49    0.75
   5   3   3    2.01    0.42
   5   3   3    1.72    0.43
   5   3   3    1.93    0.35
  -5   3  -3    1.60    0.49
  -5   3  -3    1.53    0.47
  -5   3  -3    1.35    0.43
  -5   3  -3    1.08    0.36
  -5  -3  -3    1.61    0.29
  -5  -3  -3    1.72    0.42
  -5  -3  -3    1.68    0.49
  -5  -3  -3    2.27    0.45
  -5  -3  -3    0.85    0.33
  -5  -3  -3    0.99    0.38
   6  -3   3    5.50    0.68
   6  -3   3    4.70    0.71
   6  -3   3    4.35    0.31
   6  -3   3    4.72    0.71
   6   3   3    5.19    0.61
   6   3   3    4.65    0.61
   6   3   3    3.89    0.69
   6   3   3    4.98    0.42
   6   3   3    5.07    0.76
   6   3   3    4.67    0.64
   6   3   3    4.96    0.61
  -6   3  -3    4.67    0.73
  -6   3  -3    4.42    0.66
  -6   3  -3    5.38    0.64
  -6  -3  -3    4.53    0.62
  -6  -3  -3    4.39    0.66
  -6  -3  -3    4.91    0.64
  -6  -3  -3    3.64    0.36
  -6  -3  -3    4.25    0.61
  -6  -3  -3    4.68    0.71
   7  -3   3  117.56    4.58
   7  -3   3  133.08    5.43
   7  -3   3  132.43    5.43
   7  -3   3  116.31    4.11
   7   3   3  115.06    4.41
   7   3   3  124.95    5.74
   7   3   3  126.08    4.56
   7   3   3  122.76    5.90
   7   3   3  126.56    4.94
   7   3   3  115.41    4.25
   7   3   3  117.80    4.84
   7   3   3  117.02    4.55
  -7   3  -3  118.81    5.76
  -7   3  -3  122.40    5.17
  -7   3  -3  116.55    4.84
  -7  -3  -3  117.12    4.82
  -7  -3  -3  128.78    5.81
  -7  -3  -3  124.97    4.96
  -7  -3  -3  117.71    5.97
   8  -3   3   72.74    3.05
   8   3   3   71.20    2.83
   8   3   3   73.13    3.99
   8   3   3   69.34    2.90
   8   3   3   70.70    4.20
   8   3   3   71.37    2.74
   8   3   3   81.45    3.90
   8   3   3   76.73    3.38
   8   3   3   70.33    3.24
  -8   3  -3   69.41    3.19
  -8   3  -3   76.30    3.47
  -8   3  -3   70.91    3.24
  -8  -3  -3   85.65    4.13
  -8  -3  -3   81.14    4.27
   9  -3   3    8.26    1.25
   9   3   3    7.27    1.06
   9   3   3    8.08    0.78
   9   3   3    6.58    0.66
   9   3   3    7.37    0.97
   9   3   3    7.79    1.44
  -9   3  -3    7.53    0.94
  -9   3  -3    8.54    1.02
  -9   3  -3    7.37    0.95
  10  -3   3    3.73    0.71
  10   3   3    1.89    1.49
  10   3   3    4.53    1.27
  10   3   3    3.26    0.62
  10   3   3    3.80    0.83
 -10   3  -3    3.56    0.85
 -10   3  -3    4.53    0.80
 -10   3  -3    4.23    0.85
  11  -3   3   17.38    1.44
  11   3   3   16.78    1.68
  11   3   3   16.55    1.54
  11   3   3   14.97    1.72
  11   3   3   16.36    1.53
 -11   3  -3   16.67    2.31
 -11   3  -3   17.00    1.60
 -11   3  -3   17.44    1.54
  12  -3   3   58.61    3.44
  12  -3   3   61.24    3.23
  12   3   3   58.55    3.33
  12   3   3   60.10    3.44
  12   3   3   61.75    2.90
  12   3   3   57.86    3.30
 -12   3  -3   55.97    3.31
 -12   3  -3   65.28    3.52
  13  -3   3    3.04    0.83
  13  -3   3    2.88    0.92
  13   3   3    2.95    0.88
  13   3   3    2.86    0.92
  13   3   3    2.34    0.61
 -13   3  -3    2.50    0.88
 -13   3  -3    2.64    1.37
 -13  -3  -3    2.65    3.87
  14  -3   3   29.55    2.20
  14  -3   3   30.31    2.29
  14   3   3   29.09    2.26
  14   3   3   30.67    2.38
 -14   3  -3   28.38    2.27
 -14   3  -3   30.69    2.20
 -14  -3  -3   27.90   14.00
  15  -3   3   17.05    1.70
  15  -3   3   17.16    1.65
  15   3   3   15.35    1.73
  15   3   3   15.56    1.70
 -15   3  -3   16.92    1.58
 -15   3  -3   15.72    1.68
 -15  -3  -3   14.87    4.74
  16  -3   3    0.31    0.61
  16  -3   3    0.57    0.95
  16   3   3    1.04    0.61
  16   3   3    0.54    0.62
 -16   3  -3    0.57    0.61
 -16   3  -3    0.36    0.82
 -16  -3  -3   -0.03    1.18
  17  -3   3   37.47    3.33
  17  -3   3   39.95    2.46
  17   3   3   38.34    2.43
  17   3   3   37.89    3.33
 -17   3  -3   29.60    2.10
 -17   3  -3   32.55    3.35
  18  -3   3    0.36    0.73
  18  -3   3    0.36    0.49
  18   3   3    0.43    0.47
  18   3   3    0.29    0.50
 -18   3  -3    0.40    0.50
  19  -3   3    9.18    0.95
  19  -3   3    9.20    1.01
  19   3   3    8.76    1.06
  19   3   3    9.00    0.97
 -19   3  -3    8.40    1.08
 -19   4   3    8.22    1.37
  19  -4  -3   11.55    0.83
  19   4  -3   11.40    0.99
  19   4  -3   10.81    0.95
  19  -4  -3    7.39    0.75
 -18   4   3    9.47    1.08
 -18   4   3   14.26    1.28
 -18  -4   3   11.00    1.06
  18  -4  -3   15.22    1.80
  18   4  -3   15.08    1.27
  18   4  -3   14.00    1.21
  18   4  -3   15.22    1.30
  18  -4  -3   13.43    1.08
  18  -4  -3   16.13    1.73
 -17   4   3    0.42    0.38
 -17  -4   3    0.71    1.32
 -17  -4   3    0.03    0.54
 -17   4   3    0.00    0.33
  17   4  -3    0.09    0.36
  17   4  -3    0.09    0.28
  17   4  -3   -0.02    0.61
  17   4  -3    0.52    0.56
  17  -4  -3   -0.03    0.36
  17  -4  -3    0.07    0.31
  17  -4  -3   -0.03    0.59
 -16   4   3    0.16    0.43
 -16  -4   3    0.03    0.35
 -16   4   3   -0.09    0.38
 -16   4   3    0.17    0.33
  16   4  -3    0.03    0.40
  16   4  -3    0.19    0.38
  16   4  -3   -0.12    0.49
  16   4  -3    0.16    0.31
  16  -4  -3    0.16    0.38
  16  -4  -3   -0.05    0.31
 -15   4   3    1.08    1.16
 -15  -4   3    0.99    0.62
 -15   4   3    1.13    0.64
 -15   4   3    1.08    0.62
 -15   4   3    0.88    0.56
  15  -4  -3    1.09    0.83
  15   4  -3    1.21    0.66
  15   4  -3    1.06    0.68
  15   4  -3    0.85    0.54
  15   4  -3    0.38    0.62
 -14   4   3    0.76    0.80
 -14   4   3    1.13    0.73
 -14  -4   3    0.59    0.66
 -14   4   3    0.75    0.62
 -14   4   3    0.68    0.71
  14   4  -3    0.94    0.97
  14   4  -3    5.26    0.75
  14   4  -3    1.21    0.73
  14   4  -3    1.18    0.69
  14  -4  -3    1.39    0.92
 -13  -4   3   70.58    3.97
 -13   4   3   71.58    3.83
 -13   4   3   75.23    4.01
 -13   4   3   60.79    3.50
 -13   4   3   69.83    4.20
  13   4  -3   76.09    3.73
  13   4  -3   76.42    3.85
  13   4  -3   69.55    4.70
  13   4  -3   76.98    3.96
  13  -4  -3   72.03    3.45
 -12   4   3   37.42    2.45
 -12  -4   3   43.56    2.85
 -12   4   3   45.19    2.69
 -12   4   3   45.99    2.88
 -12   4   3   48.94    3.12
  12   4  -3   41.60    2.53
  12   4  -3   48.06    2.72
  12   4  -3   45.77    2.65
  12   4  -3   46.18    2.71
  12  -4  -3   46.50    2.46
 -11   4   3    3.94    0.87
 -11  -4   3    4.02    0.92
 -11   4   3    2.81    0.73
 -11   4   3    3.96    0.97
 -11   4   3    3.83    1.08
  11   4  -3    3.52    1.21
  11   4  -3    4.35    0.87
  11   4  -3    4.37    0.88
  11   4  -3    4.48    1.30
  11  -4  -3    3.82    0.75
 -10   4   3    8.59    1.02
 -10   4   3    7.44    1.21
 -10  -4   3    7.01    1.09
 -10   4   3    6.04    0.85
 -10   4   3    7.76    1.79
  10  -4  -3    7.29    0.88
  10   4  -3    6.82    1.60
  10   4  -3    6.49    1.13
  10   4  -3    7.30    1.49
  10   4  -3    7.17    0.99
  -9   4   3   10.81    0.99
  -9   4   3   12.99    1.23
  -9  -4   3   12.51    1.37
  -9   4   3   12.72    1.42
  -9   4   3   12.23    1.13
  -9   4   3   14.07    1.42
   9   4  -3   14.31    1.32
   9   4  -3   12.54    1.13
   9   4  -3   16.97    1.46
   9   4  -3   13.08    1.11
  -8   4   3    2.08    0.69
  -8   4   3    1.73    0.52
  -8  -4   3    2.24    0.69
  -8   4   3    1.35    0.57
  -8   4   3    1.04    0.42
  -8   4   3    2.19    0.69
   8  -4  -3    0.43    0.45
   8   4  -3    1.87    0.50
   8   4  -3    1.82    0.61
   8   4  -3    2.03    0.49
   8   4  -3    2.08    0.64
  -7   4   3  145.26    6.70
  -7  -4   3  140.23    6.30
  -7  -4   3  150.56    6.42
  -7   4   3  141.85    5.97
  -7   4   3  147.35    6.18
  -7   4   3  159.09    6.87
   7   4  -3  140.30    5.86
   7   4  -3  156.71    6.49
   7   4  -3  154.16    6.63
   7   4  -3  152.43    6.51
   7   4  -3  143.70    6.45
   7  -4  -3  138.71    5.74
  -6   4   3   40.18    1.93
  -6   4   3   41.60    2.22
  -6  -4   3   37.82    1.60
  -6  -4   3   38.08    1.54
  -6   4   3   39.52    1.77
  -6   4   3   37.98    2.17
   6  -4  -3   37.23    1.65
   6   4  -3   40.08    2.15
   6   4  -3   35.91    1.94
   6   4  -3   39.12    1.93
   6   4  -3   39.47    1.75
   6   4  -3   38.10    1.63
  -5   4   3  231.56    9.06
  -5   4   3  235.98   10.31
  -5  -4   3  232.23    9.02
  -5  -4   3  259.35   10.37
  -5   4   3  244.26   10.79
  -5   4   3  246.69   11.47
  -5   4   3  233.48    9.37
   5  -4  -3  230.17    9.11
   5   4  -3  234.61   10.06
   5   4  -3  257.15   11.26
   5   4  -3  238.25    9.54
   5   4  -3  228.90    9.78
   5  -4  -3  243.41   10.27
  -4   4   3    0.05    0.29
  -4   4   3    0.10    0.31
  -4   4   3    0.14    0.43
  -4  -4   3    0.09    0.17
  -4  -4   3    0.07    0.26
  -4  -4   3    0.02    0.31
  -4   4   3    0.21    0.35
   4   4  -3    1.13    0.33
   4   4  -3    0.02    0.29
   4   4  -3    0.00    0.28
   4   4  -3    0.12    0.19
   4  -4  -3    0.12    0.28
   4  -4  -3    0.28    0.29
   4  -4  -3    0.10    0.52
  -3   4   3   11.75    0.95
  -3   4   3   16.31    1.01
  -3  -4   3   15.04    0.94
  -3  -4   3   15.67    1.02
  -3  -4   3   15.28    0.88
  -3  -4   3   15.06    0.69
  -3   4   3   14.73    0.83
  -3   4   3   17.14    1.21
   3   4  -3   16.41    1.18
   3   4  -3   14.92    0.99
   3   4  -3   16.08    1.02
   3   4  -3   15.53    0.73
   3   4  -3   15.11    1.01
   3  -4  -3   15.20    1.13
   3  -4  -3   14.10    0.94
   3  -4  -3   15.30    1.04
  -2   4   3   43.62    1.68
  -2  -4   3   44.69    1.49
  -2  -4   3   43.44    1.72
  -2  -4   3   44.45    1.93
  -2  -4   3   42.23    1.61
  -2  -4   3   45.33    1.91
  -2   4   3   44.73    1.94
  -2   4   3   50.50    2.29
  -2   4   3   43.91    1.94
   2   4  -3   43.29    2.01
   2   4  -3   46.29    1.93
   2   4  -3   45.42    2.00
   2   4  -3   46.10    2.15
   2   4  -3   46.84    1.60
   2  -4  -3   41.20    2.20
   2  -4  -3   44.66    2.08
   2  -4  -3   45.44    2.08
   2  -4  -3   44.66    1.68
   2  -4  -3   40.32    2.12
  -1  -4   3   38.32    1.53
  -1  -4   3   40.06    1.70
  -1  -4   3   39.23    1.65
  -1  -4   3   38.78    1.30
  -1  -4   3   37.16    1.42
  -1   4   3   44.60    2.12
  -1   4   3   40.06    1.80
  -1   4   3   37.37    1.58
  -1   4   3   40.02    1.68
  -1   4   3   36.50    1.47
   1   4  -3   39.23    2.43
   1   4  -3   40.98    1.87
   1   4  -3   39.35    1.54
   1   4  -3   39.68    1.63
   1  -4  -3   36.83    1.53
   1  -4  -3   36.45    1.47
   1  -4  -3   36.29    1.61
   1  -4  -3   45.12    2.03
   1  -4  -3   37.60    1.82
   0   4   3   18.48    0.87
   0  -4   3   23.56    1.08
   0  -4   3   18.27    0.76
   0  -4   3   19.78    0.97
   0  -4   3   18.16    0.90
   0  -4   3   19.55    1.04
   0  -4   3   19.90    0.87
   0   4   3   19.97    1.16
   0   4   3   20.49    1.30
   0   4   3   19.38    1.02
   0   4   3   15.65    1.30
   0  -4  -3   18.06    1.06
   0  -4  -3   18.98    1.16
   0   4  -3   19.27    1.70
   0   4  -3   20.26    0.92
   0   4  -3   18.88    1.11
   0   4  -3   20.09    1.18
   0   4  -3   18.62    1.09
   0  -4  -3   19.47    1.09
   0  -4  -3   17.57    0.95
   0  -4  -3   16.81    0.85
   1  -4   3   61.62    2.48
   1  -4   3   57.60    2.29
   1  -4   3   59.25    2.13
   1  -4   3   59.99    2.24
   1  -4   3   55.46    2.05
   1   4   3   59.84    2.97
   1   4   3   61.03    2.57
   1   4   3   49.58    2.15
   1   4   3   60.44    2.57
  -1  -4  -3   54.13    2.43
  -1   4  -3   62.09    2.39
  -1   4  -3   59.16    3.11
  -1   4  -3   58.76    2.59
  -1  -4  -3   59.52    2.53
  -1  -4  -3   57.23    2.31
  -1  -4  -3   59.00    2.39
  -1   4  -3   60.39    2.59
   2   4   3    5.99    0.62
   2  -4   3    5.41    0.42
   2  -4   3    5.90    0.68
   2  -4   3    5.46    0.61
   2   4   3    5.17    0.43
   2   4   3    4.15    0.59
   2   4   3    5.90    0.66
   2   4   3    5.45    0.71
  -2  -4  -3    5.29    0.95
  -2   4  -3    5.81    0.56
  -2   4  -3    5.41    0.54
  -2   4  -3    5.19    0.71
  -2   4  -3    5.08    0.69
  -2  -4  -3    4.25    0.73
  -2  -4  -3    4.82    0.69
  -2  -4  -3    5.05    0.83
   3   4   3   30.33    1.58
   3  -4   3   32.22    1.47
   3  -4   3   30.93    1.47
   3  -4   3   31.51    1.68
   3   4   3   30.05    1.30
   3   4   3   30.07    1.61
   3   4   3   31.19    1.54
   3   4   3   30.38    1.58
  -3  -4  -3   32.62    1.67
  -3   4  -3   34.00    1.37
  -3   4  -3   31.97    2.41
  -3   4  -3   31.89    1.70
  -3   4  -3   27.85    1.41
  -3  -4  -3   29.81    1.60
  -3  -4  -3   28.64    1.28
  -3  -4  -3   33.95    1.79
  -3  -4  -3   30.36    1.42
   4   4   3   15.89    1.18
   4  -4   3   16.83    1.09
   4  -4   3   17.16    1.28
   4   4   3   15.49    0.92
   4   4   3   14.76    0.97
   4   4   3   15.53    1.13
   4   4   3   16.13    1.63
  -4   4  -3   15.01    1.08
  -4   4  -3   15.65    1.23
  -4   4  -3   16.43    1.25
  -4  -4  -3   14.00    0.90
  -4  -4  -3   14.92    0.92
  -4  -4  -3   16.24    1.15
  -4  -4  -3   16.12    1.23
   5   4   3   34.61    1.86
   5   4   3   32.65    1.65
   5   4   3   36.95    1.94
   5   4   3   36.36    1.70
   5   4   3   33.10    1.84
  -5   4  -3   36.59    1.84
  -5   4  -3   35.36    2.01
  -5   4  -3   37.28    2.01
  -5  -4  -3   33.33    1.54
  -5  -4  -3   34.14    2.17
   6   4   3   58.66    2.79
   6   4   3   56.26    2.95
   6   4   3   55.50    2.64
   6   4   3   55.48    2.74
   6   4   3   55.53    2.50
  -6   4  -3   55.86    3.61
  -6   4  -3   51.65    2.81
  -6   4  -3   56.47    2.64
  -6  -4  -3   49.43    2.55
   7   4   3   29.75    1.73
   7   4   3   29.65    1.89
   7   4   3   31.58    1.77
   7   4   3   29.34    1.91
  -7   4  -3   30.26    1.86
  -7   4  -3   28.68    2.01
  -7   4  -3   29.98    1.93
   8   4   3   43.04    2.91
   8   4   3   47.29    2.39
   8   4   3   44.62    3.45
   8   4   3   43.56    2.32
  -8   4  -3   43.84    2.50
  -8   4  -3   43.86    2.57
  -8   4  -3   43.06    2.71
   9   4   3   82.77    4.22
   9   4   3   91.98    5.03
   9   4   3   82.77    3.99
   9   4   3   86.73    4.77
  -9   4  -3   82.56    4.39
  -9   4  -3   84.18    4.22
  -9   4  -3   85.11    5.38
  10   4   3  241.98   10.57
  10   4   3  213.60   10.17
  10   4   3  212.75    9.94
  10   4   3  219.27   13.31
 -10   4  -3  219.00   10.24
 -10   4  -3  207.22   10.06
 -10   4  -3  210.88   10.36
  11   4   3   44.15    2.86
  11   4   3   43.81    3.71
  11   4   3   48.25    2.60
  11   4   3   45.30    2.78
 -11   4  -3   45.70    3.00
 -11   4  -3   46.41    2.95
 -11   4  -3   42.75    2.90
  12   4   3   25.45    1.73
  12   4   3   25.31    2.12
  12  -4   3   28.31    2.22
  12   4   3   27.57    2.97
  12   4   3   24.51    2.81
 -12   4  -3   24.53    2.17
 -12   4  -3   26.79    2.27
  13  -4   3   39.45    2.38
  13  -4   3   40.37    2.69
  13   4   3   40.01    2.26
  13   4   3   35.32    2.55
  13   4   3   36.09    2.52
 -13   4  -3   34.91    2.62
 -13   4  -3   36.69    2.62
 -13  -4  -3   29.75   10.72
  14  -4   3    1.82    0.78
  14  -4   3    1.53    0.64
  14   4   3    1.67    0.56
  14   4   3    1.09    1.23
  14   4   3    1.41    0.76
 -14   4  -3    1.58    0.75
 -14   4  -3    1.72    1.28
 -14  -4  -3    1.18    4.25
  15   4   3    2.79    0.59
  15  -4   3    3.96    0.88
  15   4   3    3.12    1.41
  15   4   3    2.98    0.87
  15  -4   3    2.52    0.76
 -15  -4  -3    3.90    3.35
 -15   4  -3    2.65    0.85
 -15   4  -3    2.91    0.92
  16   4   3   -0.10    0.40
  16  -4   3    0.16    0.36
  16  -4   3    0.16    0.42
  16   4   3    0.23    0.42
 -16   4  -3   -0.03    0.43
 -16   4  -3    0.14    0.36
 -16  -4  -3    0.62    0.82
  17  -4   3   18.23    2.12
  17  -4   3   17.28    1.23
  17   4   3   17.23    1.42
  17   4   3   18.51    2.17
 -17  -4  -3   13.03    1.73
 -17   4  -3   15.89    1.44
 -17   4  -3   14.87    1.25
  18  -4   3    0.42    0.38
  18   4   3    0.33    0.40
  18   4   3    0.21    0.40
 -18   4  -3    0.26    0.40
 -17  -5   3    0.59    2.20
 -17   5   3    1.21    0.52
  17   5  -3    0.68    0.36
  17   5  -3    1.28    0.38
  17   5  -3    1.11    0.42
  17  -5  -3    0.61    0.49
 -16   5   3   48.70    2.83
  16  -5  -3   54.03    2.71
  16   5  -3   58.14    2.46
  16   5  -3   53.59    3.24
  16   5  -3   45.37    3.12
  16   5  -3   44.41    4.35
  16  -5  -3   37.82    2.27
 -15   5   3   12.06    1.28
 -15  -5   3    6.80    0.97
 -15   5   3   11.43    1.39
  15   5  -3   10.25    1.06
  15   5  -3    8.47    2.93
  15   5  -3   11.24    1.06
  15   5  -3   12.11    1.04
  15  -5  -3    9.80    0.94
 -14  -5   3    0.99    0.57
 -14   5   3    1.08    1.18
 -14   5   3    1.44    0.69
  14   5  -3    1.04    0.56
  14   5  -3    1.72    0.61
  14   5  -3    1.44    0.87
  14   5  -3    1.35    0.56
  14  -5  -3    1.23    0.49
 -13   5   3   33.57    2.36
 -13   5   3   31.28    2.57
 -13  -5   3   26.75    2.13
  13   5  -3   35.34    2.17
  13   5  -3   31.04    2.05
  13   5  -3   48.73    2.62
  13  -5  -3   32.27    1.96
  13   5  -3   28.75    2.76
 -12   5   3   41.57    2.95
 -12  -5   3   37.16    2.60
 -12   5   3   44.48    2.85
  12   5  -3   44.03    3.35
  12   5  -3   46.63    2.65
  12   5  -3   41.52    3.28
  12   5  -3   45.71    2.74
  12  -5  -3   43.53    2.41
 -11  -5   3   56.64    3.49
 -11   5   3   61.99    3.63
 -11   5   3   57.96    3.66
  11   5  -3   61.43    3.28
  11   5  -3   57.29    3.99
  11   5  -3   63.34    3.52
  11  -5  -3   60.41    3.11
 -10  -5   3   30.22    2.29
 -10   5   3   32.49    2.57
 -10   5   3   32.88    2.43
  10   5  -3   34.26    3.19
  10   5  -3   30.48    1.98
  10   5  -3   35.24    3.45
  10  -5  -3   33.88    2.05
  -9   5   3   65.06    3.92
  -9  -5   3   64.43    3.78
  -9   5   3   64.83    3.71
   9  -5  -3   65.94    3.21
   9   5  -3   69.50    3.56
   9   5  -3   62.96    3.19
   9   5  -3   66.88    3.63
  -8   5   3   -0.02    0.52
  -8  -5   3    0.42    0.45
  -8   5   3   -0.07    0.66
  -8   5   3    0.07    0.82
   8   5  -3    0.21    0.49
   8   5  -3    0.35    0.45
   8   5  -3    0.28    0.56
  -7   5   3   40.28    3.64
  -7   5   3   44.27    3.24
  -7  -5   3   43.56    2.85
  -7   5   3   43.75    2.74
   7   5  -3   41.27    2.12
   7   5  -3   41.24    2.45
   7   5  -3   43.62    2.60
  -6   5   3   59.11    3.68
  -6   5   3   60.08    4.32
  -6   5   3   52.05    4.01
   6   5  -3   55.38    2.90
   6   5  -3   57.58    3.14
   6   5  -3   58.61    2.91
  -5   5   3   27.57    2.67
  -5   5   3   31.33    2.12
  -5   5   3   31.89    2.48
   5   5  -3   30.78    2.45
   5   5  -3   29.06    1.80
   5   5  -3   31.21    2.06
  -4   5   3    0.52    0.47
  -4   5   3    0.59    0.52
  -4   5   3    0.45    0.43
   4   5  -3    0.78    0.68
   4   5  -3    0.73    0.43
   4   5  -3    0.59    0.52
  -3   5   3   32.27    1.65
  -3   5   3   30.00    1.80
  -3   5   3   32.34    1.80
  -3   5   3   32.82    2.05
   3   5  -3   31.75    2.32
   3   5  -3   33.93    2.01
   3   5  -3   35.15    1.89
  -2   5   3   24.27    1.49
  -2   5   3   25.09    1.65
  -2   5   3   21.18    1.30
  -2   5   3   21.56    1.39
   2   5  -3   24.62    1.49
   2   5  -3   25.14    1.37
   2   5  -3   23.47    1.56
  -1   5   3   11.99    0.90
  -1   5   3   11.92    1.06
   1   5  -3   13.15    1.23
   1   5  -3   12.53    1.06
   1   5  -3   11.05    1.04
   1   5  -3   11.21    0.87
   0   5   3   17.78    1.30
   0   5   3   20.73    1.47
   0   5   3   20.51    1.28
   0   5   3   19.86    1.93
   0   5  -3   20.45    1.28
   0   5  -3   19.71    1.37
   0   5  -3   21.43    1.11
   0   5  -3   20.28    1.34
   1   5   3    0.85    0.42
   1   5   3    0.29    0.62
   1   5   3   -0.10    0.42
   1   5   3    0.71    0.38
  -1   5  -3    0.61    0.40
  -1   5  -3    0.54    0.69
  -1   5  -3    0.57    0.36
   2   5   3    5.60    0.85
   2   5   3    6.14    0.80
   2   5   3    5.73    0.80
   2   5   3    6.04    0.80
  -2   5  -3    6.26    1.34
  -2   5  -3    6.18    0.85
  -2   5  -3    5.52    0.66
   3   5   3   45.56    2.38
   3   5   3   47.78    2.46
   3   5   3   47.38    2.52
   3   5   3   48.28    2.53
  -3   5  -3   49.55    2.60
  -3   5  -3   48.14    2.27
  -3   5  -3   50.09    2.60
   4   5   3    3.04    0.69
   4   5   3    1.20    1.15
   4   5   3    2.48    0.73
  -4   5  -3    3.37    0.75
  -4   5  -3    2.72    1.27
  -4   5  -3    3.14    0.64
   5   5   3   14.45    1.39
   5   5   3   13.45    2.34
   5   5   3   13.38    1.93
  -5   5  -3   14.26    2.05
  -5   5  -3   14.19    1.47
  -5   5  -3   15.11    1.30
   6   5   3    2.27    1.13
   6   5   3    0.47    1.15
   6   5   3    1.86    0.94
  -6   5  -3    1.47    0.73
  -6   5  -3    1.93    0.82
  -6   5  -3    2.65    0.66
   7   5   3   23.63    2.64
   7   5   3   23.30    1.91
   7   5   3   23.84    2.39
  -7   5  -3   25.36    2.12
  -7   5  -3   23.82    2.74
  -7   5  -3   22.90    2.59
   8   5   3   27.08    2.57
   8   5   3   25.40    2.05
   8   5   3   26.08    2.74
   8   5   3   26.04    2.41
  -8   5  -3   25.19    2.08
  -8   5  -3   27.46    2.03
  -8   5  -3   26.32    2.20
   9   5   3   61.33    3.24
   9   5   3   61.00    4.96
   9   5   3   59.49    3.45
   9   5   3   57.96    3.97
  -9   5  -3   58.83    3.57
  -9   5  -3   62.02    3.45
  -9   5  -3   58.36    3.73
  10   5   3   94.67    6.56
  10   5   3   93.58    6.04
  10   5   3   96.11    4.67
  10   5   3   91.59    4.65
 -10   5  -3   89.64    4.98
 -10   5  -3   98.07    4.93
 -10   5  -3   90.51    5.03
  11   5   3  135.53    6.16
  11   5   3  133.54    6.26
  11   5   3  129.20    8.81
  11   5   3  125.03    7.46
 -11   5  -3  126.63    8.00
 -11   5  -3  126.34    6.63
  12   5   3   23.65    1.65
  12  -5   3   23.63    1.98
  12   5   3   23.58    2.79
  12   5   3   22.87    2.55
  12   5   3   23.66    3.61
 -12   5  -3   21.67    1.98
 -12   5  -3   21.88    2.01
 -12  -5  -3    2.19    9.46
  13   5   3    3.37    0.80
  13   5   3    3.44    0.83
  13  -5   3    3.07    0.87
  13   5   3    2.67    0.69
 -13   5  -3    2.59    0.92
 -13   5  -3    2.90    0.92
 -13  -5  -3    2.24    5.43
  14   5   3   30.46    2.05
  14  -5   3   34.32    3.07
  14   5   3   31.33    1.96
  14   5   3   30.93    1.73
 -14  -5  -3   26.70    8.00
 -14   5  -3   29.98    2.15
 -14   5  -3   31.63    2.12
  15   5   3   39.33    2.22
  15   5   3   40.15    2.17
  15  -5   3   40.44    2.27
  15   5   3   36.68    1.93
 -15  -5  -3   32.81    4.32
 -15   5  -3   36.38    3.00
 -15   5  -3   36.42    3.12
  16   5   3    4.72    0.66
  16  -5   3    5.64    0.76
  16   5   3    3.28    0.42
  16   5   3    4.60    0.73
 -16   5  -3    3.83    0.73
 -16   5  -3    2.90    1.08
 -16  -5  -3    4.22    0.87
 -15   6   3    3.49    1.09
  15   6  -3    3.54    0.52
  15   6  -3    2.24    1.70
  15  -6  -3    1.63    0.66
 -14   6   3   33.19    1.98
 -14   6   3   28.21    1.98
  14   6  -3   31.05    3.50
  14   6  -3   33.59    2.43
 -13   6   3    3.12    0.82
 -13   6   3    3.73    0.80
  13  -6  -3    2.45    0.47
  13   6  -3    3.04    1.11
  13   6  -3    3.76    0.69
 -12   6   3   11.03    1.41
 -12   6   3   12.18    1.39
  12   6  -3   12.77    1.21
  12   6  -3   16.86    2.69
 -11   6   3   62.37    4.46
 -11   6   3   57.58    4.58
  11   6  -3   64.49    3.11
  11   6  -3   61.29    3.31
  11  -6  -3   54.81    2.88
 -10   6   3   22.95    1.80
 -10   6   3   19.66    1.87
  10   6  -3   23.14    1.82
  10   6  -3   21.22    1.65
  10  -6  -3   21.03    1.44
  -9   6   3   -0.02    0.49
  -9   6   3   -0.07    0.47
   9   6  -3   -0.31    0.73
   9   6  -3   -0.47    0.66
   9  -6  -3   -0.12    0.33
  -8   6   3   54.06    3.19
  -8   6   3   49.46    3.07
   8   6  -3   58.03    3.05
   8   6  -3   53.90    3.04
   8  -6  -3   53.24    2.72
  -7   6   3    0.73    0.56
  -7   6   3    1.15    0.66
  -7   6   3    1.02    0.66
   7   6  -3    0.94    0.57
   7   6  -3    0.80    0.64
  -6   6   3    2.05    0.82
  -6   6   3    3.19    0.76
  -6   6   3    3.11    0.90
   6   6  -3    2.65    0.85
   6   6  -3    3.31    0.80
  -5   6   3   33.92    2.39
  -5   6   3   42.80    2.71
  -5   6   3   43.55    2.38
   5   6  -3   41.20    2.29
   5   6  -3   40.93    2.53
   5   6  -3   45.21    3.21
  -4   6   3   97.64    4.96
  -4   6   3  105.76    4.84
   4   6  -3   98.09    4.74
   4   6  -3   98.16    4.49
   4   6  -3   99.50    4.56
  -3   6   3   17.49    1.41
  -3   6   3   17.31    1.61
   3   6  -3   18.03    1.27
   3   6  -3   17.90    1.35
   3   6  -3   16.33    2.15
  -2   6   3    4.09    0.75
  -2   6   3    3.40    0.82
   2   6  -3    2.59    0.69
   2   6  -3    3.14    0.95
   2   6  -3    3.40    1.20
  -1   6   3   16.62    1.34
  -1   6   3   15.44    1.44
  -1   6   3   14.04    1.23
   1   6  -3   16.72    1.93
   1   6  -3   18.41    1.94
   0   6   3    0.52    0.57
   0   6   3    0.10    0.31
   0   6   3    0.05    0.36
   0   6  -3    0.33    0.56
   0   6  -3   -0.19    0.49
   1   6   3    8.88    1.02
   1   6   3    7.41    1.42
  -1   6  -3    8.12    1.01
   2   6   3   52.95    3.63
   2   6   3   67.68    3.28
   2   6   3   61.97    3.16
  -2   6  -3   65.70    3.30
  -2   6  -3   62.86    3.28
   3   6   3   12.37    1.91
   3   6   3   14.10    1.30
   3   6   3   11.45    1.75
  -3   6  -3   13.58    1.32
  -3   6  -3   12.18    1.27
   4   6   3   83.88    5.26
   4   6   3   93.36    4.32
   4   6   3   88.65    4.35
  -4   6  -3   88.71    4.55
  -4   6  -3   81.73    4.20
   5   6   3    7.30    1.70
   5   6   3    8.02    1.09
   5   6   3    8.90    1.09
  -5   6  -3    7.46    1.09
  -5   6  -3    7.04    1.15
  -5   6  -3    7.60    0.97
   6   6   3    9.30    1.18
   6   6   3    8.66    1.13
   6   6   3    8.43    1.96
  -6   6  -3    8.90    1.68
  -6   6  -3    8.50    1.18
  -6   6  -3    8.92    1.27
   7   6   3    0.47    0.90
   7   6   3    0.82    0.57
   7   6   3    1.20    1.08
  -7   6  -3    0.68    0.59
  -7   6  -3    0.56    0.64
  -7   6  -3    1.18    0.56
   8   6   3   85.98    4.22
   8   6   3   85.57    9.23
   8   6   3   83.87    4.15
  -8   6  -3   83.69    4.51
  -8   6  -3   80.67    4.35
  -8   6  -3   88.81    4.27
   9   6   3   49.22    5.03
   9  -6   3   51.01    2.74
   9   6   3   47.52    2.67
   9   6   3   48.46    2.64
  -9   6  -3   48.11    3.04
  -9   6  -3   43.08    2.81
  10   6   3    2.76    1.15
  10   6   3    3.07    2.01
  10  -6   3    4.22    0.78
  10   6   3    2.39    0.75
 -10  -6  -3    2.05    4.11
 -10   6  -3    2.60    0.87
 -10   6  -3    1.80    0.78
  11   6   3    4.46    0.82
  11  -6   3    4.86    0.85
  11   6   3    4.23    0.78
 -11   6  -3    3.21    0.85
 -11   6  -3    4.22    0.97
 -11  -6  -3    3.61    5.20
  12  -6   3   10.57    1.04
  12   6   3    9.26    1.01
  12   6   3   10.36    0.97
 -12   6  -3    9.04    1.20
 -12   6  -3    8.08    1.08
 -12  -6  -3    6.28    9.70
  13  -6   3   10.27    0.99
  13   6   3    9.46    0.88
  13   6   3    8.24    1.44
 -13   6  -3    9.06    1.08
 -13   6  -3    7.65    0.95
 -13  -6  -3    7.01    4.94
  14   6   3  162.14    6.58
  14  -6   3  177.93    6.94
  14   6   3  153.78    6.44
 -14  -6  -3  144.78    9.52
 -14   6  -3  150.42    6.40
 -11   7   3    0.16    0.52
 -11   7   3    0.07    0.49
  11   7  -3    0.24    0.28
  11   7  -3   -0.54    0.80
 -10   7   3    3.30    0.66
 -10   7   3    4.86    0.73
  10   7  -3    4.48    0.66
  10   7  -3    2.81    1.11
  -9   7   3    1.11    0.62
  -9   7   3    2.85    0.66
   9   7  -3    1.61    1.02
   9   7  -3    3.52    0.56
  -8   7   3    1.51    0.99
  -8   7   3    0.80    0.52
   8   7  -3    2.41    0.62
   8   7  -3    1.73    0.54
  -7   7   3   36.33    2.43
  -7   7   3   55.24    2.78
   7   7  -3   57.49    2.55
   7   7  -3   55.14    2.74
  -6   7   3    2.45    1.13
   6   7  -3    2.76    0.57
   6   7  -3    2.43    0.73
  -5   7   3   10.03    1.13
  -5   7   3    8.83    0.95
   5   7  -3   10.72    1.63
   5   7  -3    9.47    0.92
  -4   7   3    0.05    0.35
  -4   7   3    0.12    0.31
   4   7  -3    0.07    0.28
   4   7  -3    0.28    0.35
  -3   7   3    0.49    0.35
  -3   7   3    0.23    0.33
   3   7  -3   -0.17    0.33
  -2   7   3    1.02    0.49
   2   7  -3    1.08    0.47
  -1   7   3    3.85    1.08
   0   7   3    7.34    0.83
   0   7   3    4.16    0.76
   1   7   3    4.06    0.78
   1   7   3    5.86    0.80
   2   7   3    0.42    0.42
   2   7   3    0.33    0.62
   3   7   3   18.06    1.27
   3   7   3   14.28    1.32
   4   7   3    0.52    0.50
   4   7   3    0.21    0.49
  -4  -7  -3    0.00    0.45
  -4   7  -3   -0.10    0.28
   5   7   3    1.70    0.56
   5   7   3    1.73    0.52
  -5   7  -3    1.13    0.85
  -5  -7  -3    0.09    0.90
   6   7   3    9.35    0.87
   6   7   3    8.14    0.99
  -6   7  -3    7.70    0.99
  -6  -7  -3    7.60    1.75
   7   7   3   10.63    1.06
   7   7   3   11.02    1.41
  -7   7  -3   10.05    1.01
  -7  -7  -3    4.96    2.45
   8   7   3   24.51    1.58
   8   7   3   23.87    1.41
  -8   7  -3   22.45    1.54
  -8  -7  -3   21.22    6.68
   9   7   3    0.52    0.38
   9   7   3    1.01    0.73
  -9   7  -3    0.73    0.45
  -9  -7  -3    1.79    1.79
  10   7   3    0.78    0.45
  10   7   3    0.56    0.35
 -10   7  -3    0.80    0.66
 -10  -7  -3    0.73    2.74
 -22   0   4    0.69    0.71
  22   0  -4    0.97    0.75
  22   0  -4    0.71    0.42
 -21   0   4    0.14    0.45
  21   0  -4    0.54    0.47
  21   0  -4    0.52    0.33
  21   0  -4    0.29    0.45
 -20   0   4   17.51    1.53
  20   0  -4   16.55    1.56
  20   0  -4   19.27    2.05
  20   0  -4   17.33    2.36
 -19   0   4    1.04    0.66
  19   0  -4    0.52    0.68
  19   0  -4    1.42    0.61
  19   0  -4    0.56    1.09
 -18   0   4   31.71    3.14
  18   0  -4   20.80    2.10
  18   0  -4   30.43    2.03
  18   0  -4   29.25    3.17
 -17   0   4   22.74    1.93
 -17   0   4   21.95    1.96
  17   0  -4   24.32    1.98
  17   0  -4   21.48    1.77
 -16   0   4  114.89    5.79
 -16   0   4  114.73    5.76
  16   0  -4  114.21    5.66
  16   0  -4  116.31    5.64
 -15   0   4    7.06    1.13
 -15   0   4    7.03    1.16
  15   0  -4    7.49    1.09
  15   0  -4    7.03    1.67
 -14   0   4  120.54    6.80
 -14   0   4  122.62    5.78
  14   0  -4  119.99    5.55
  14   0  -4  122.88    6.64
 -13   0   4  171.60    7.67
 -13   0   4  162.47    6.73
 -13   0   4  169.80    7.46
  13   0  -4  137.02    6.92
  13   0  -4  176.04    7.49
  13   0  -4  179.55    7.63
 -12   0   4    1.02    0.24
 -12   0   4    1.35    0.57
 -12   0   4    1.20    0.49
 -12   0   4    0.00    0.36
 -12   0   4    1.42    0.54
  12   0  -4    0.97    0.49
  12   0  -4    3.68    0.50
  12   0  -4    0.90    0.36
  12   0  -4    0.82    0.31
  12   0  -4    0.88    0.85
 -11   0   4 1195.92   67.73
 -11   0   4 1301.34   73.14
 -11   0   4 1147.55   62.86
 -11   0   4 1274.95   73.40
 -11   0   4 1150.05   64.83
 -11   0   4 1451.46   79.86
  11   0  -4 1241.95   68.95
  11   0  -4 1340.94   72.38
  11   0  -4 1396.08   76.91
  11   0  -4 1276.86   71.06
  11   0  -4 1407.08   78.35
  11   0  -4 1459.49   80.88
  11   0  -4 1169.43   67.23
 -10   0   4  242.25    9.98
 -10   0   4  242.83    9.58
 -10   0   4  251.53   11.43
 -10   0   4  241.41    9.89
 -10   0   4  234.84    8.83
 -10   0   4  261.85   11.68
  10   0  -4  254.44    9.80
  10   0  -4  252.85   10.22
  10   0  -4  254.62    9.65
  10   0  -4  257.46   10.15
  10   0  -4  223.16    9.02
  10   0  -4  242.82    9.82
  10   0  -4  243.11   10.13
  -9   0   4  183.55    5.69
  -9   0   4  154.72    6.05
  -9   0   4  151.06    7.04
  -9   0   4  166.10    6.66
  -9   0   4  158.59    6.51
  -9   0   4  157.89    6.16
  -9   0   4  159.35    5.50
   9   0  -4  168.70    5.55
   9   0  -4  152.62    6.18
   9   0  -4  171.88    6.37
   9   0  -4  161.59    6.30
   9   0  -4  163.67    5.79
   9   0  -4  170.02    6.07
   9   0  -4  149.84    6.35
   9   0  -4  163.52    6.28
  -8   0   4  110.60    4.18
  -8   0   4  122.55    3.61
  -8   0   4  115.27    4.23
  -8   0   4  110.29    4.41
  -8   0   4  121.41    4.63
  -8   0   4  119.55    4.32
  -8   0   4  109.73    4.18
   8   0  -4  106.99    3.94
   8   0  -4  112.60    3.59
   8   0  -4  125.42    4.01
   8   0  -4  119.08    4.23
   8   0  -4  116.17    4.35
   8   0  -4  117.68    5.19
   8   0  -4  122.87    4.18
   8   0  -4  114.57    4.41
  -7   0   4   61.10    2.43
  -7   0   4   57.43    2.19
  -7   0   4   62.77    2.03
  -7   0   4   61.24    2.46
  -7   0   4   59.40    2.03
  -7   0   4   62.46    1.73
  -7   0   4   59.94    2.32
  -7   0   4   62.53    2.27
   7   0  -4   61.81    2.46
   7   0  -4   58.61    1.73
   7   0  -4   60.18    2.32
   7   0  -4   63.91    2.72
   7   0  -4   55.43    2.05
   7   0  -4   62.82    1.84
   7   0  -4   58.52    2.27
   7   0  -4   60.98    2.93
  -6   0   4 1713.69   96.98
  -6   0   4 1658.73   93.74
  -6   0   4 1720.18   96.50
  -6   0   4 1748.91   94.64
  -6   0   4 1634.84   88.79
  -6   0   4 1649.48   93.01
  -6   0   4 1608.19   90.18
  -6   0   4 1656.32   91.60
   6   0  -4 1703.04   95.85
   6   0  -4 1586.73   86.42
   6   0  -4 1698.75   94.34
   6   0  -4 1687.44   95.09
   6   0  -4 1575.40   89.78
   6   0  -4 1630.28   90.27
   6   0  -4 1536.14   86.52
   6   0  -4 1733.99   94.80
  -5   0   4  291.48   10.96
  -5   0   4  281.38   10.32
  -5   0   4  282.36   10.63
  -5   0   4  268.44   10.03
  -5   0   4  322.33   10.81
  -5   0   4  284.09    9.66
  -5   0   4  269.34   10.37
  -5   0   4  289.45   10.84
   5   0  -4  286.03   10.72
   5   0  -4  280.41   10.08
   5   0  -4  301.63   10.51
   5   0  -4  281.97   10.67
   5   0  -4  301.13   11.35
   5   0  -4  284.94   10.69
   5   0  -4  290.60   10.08
   5   0  -4  274.95    9.96
  -4   0   4 7668.79  687.89
  -4   0   4 8398.10  749.19
  -4   0   4 8365.03  741.24
  -4   0   4 7506.70  670.92
  -4   0   4 7087.65  629.70
  -4   0   4 7559.91  674.84
  -4   0   4 7990.52  717.30
  -4   0   4 7782.79  699.62
   4   0  -4 8038.88  716.34
   4   0  -4 7923.76  711.50
   4   0  -4 7988.87  706.71
   4   0  -4 7432.13  662.46
   4   0  -4 8448.06  757.08
   4   0  -4 7752.92  689.82
   4   0  -4 7905.12  712.93
   4   0  -4 8143.52  726.44
  -3   0   4 5746.12  468.41
  -3   0   4 5796.15  465.70
  -3   0   4 5802.22  466.59
  -3   0   4 6127.21  498.21
  -3   0   4 6198.44  501.68
  -3   0   4 5833.07  475.28
  -3   0   4 5825.68  472.64
   3   0  -4 5632.38  454.32
   3   0  -4 5826.24  469.36
   3   0  -4 5762.29  469.62
   3   0  -4 5775.92  466.60
   3   0  -4 5919.07  484.11
   3   0  -4 5875.42  478.54
   3   0  -4 6459.89  519.59
  -2   0   4  329.30   12.47
  -2   0   4  337.70   11.78
  -2   0   4  331.87   12.34
  -2   0   4  341.85   12.47
  -2   0   4  322.71   12.06
  -2   0   4  323.14   11.73
  -2   0   4  342.73   12.04
   2   0  -4  329.60   12.23
   2   0  -4  324.03   12.07
   2   0  -4  331.82   11.59
   2   0  -4  317.11   11.47
   2   0  -4  314.89   11.81
   2   0  -4  344.85   12.21
   2   0  -4  332.30   12.37
  -1   0   4 2998.34  193.36
  -1   0   4 3075.57  202.50
  -1   0   4 2905.64  189.45
  -1   0   4 3042.82  196.91
  -1   0   4 2934.08  194.73
  -1   0   4 2953.89  188.31
  -1   0   4 3380.76  218.16
   1   0  -4 3008.26  195.98
   1   0  -4 2986.14  194.31
   1   0  -4 2884.44  183.90
   1   0  -4 3053.11  197.42
   1   0  -4 2903.06  187.35
   1   0  -4 2948.08  192.96
   1   0  -4 3035.46  198.13
   1   0  -4 3014.49  195.51
   1   0  -4 2980.80  194.55
   0   0   4   56.45    1.94
   0   0   4   60.05    1.98
   0   0   4   57.11    1.68
   0   0   4   57.36    1.56
   0   0   4   56.85    2.01
   0   0   4   60.46    1.98
   0   0   4   58.87    2.10
   0   0   4   54.94    1.80
   0   0  -4   58.45    1.72
   0   0  -4   61.81    2.38
   0   0  -4   59.70    1.67
   0   0  -4   55.55    1.80
   0   0  -4   61.49    2.62
   0   0  -4   55.62    1.73
   0   0  -4   60.95    1.96
   0   0  -4   56.89    2.06
   1   0   4  132.56    4.30
   1   0   4  123.73    4.16
   1   0   4  132.39    4.49
   1   0   4  140.60    5.17
   1   0   4  132.44    3.83
   1   0   4  130.14    4.72
   1   0   4  133.59    3.76
  -1   0  -4  135.44    4.11
  -1   0  -4  138.36    4.35
  -1   0  -4  135.83    4.02
  -1   0  -4  139.54    4.13
  -1   0  -4  140.79    4.27
  -1   0  -4  135.98    4.60
  -1   0  -4  135.70    4.44
  -1   0  -4  128.02    4.27
   2   0   4  380.41   13.24
   2   0   4  321.93   12.49
   2   0   4  360.77   12.42
   2   0   4  338.36   12.63
   2   0   4  363.50   13.24
   2   0   4  295.70   11.99
   2   0   4  337.68   12.70
  -2   0  -4  374.91   13.12
  -2   0  -4  339.42   13.15
  -2   0  -4  334.46   13.25
  -2   0  -4  349.46   13.01
  -2   0  -4  358.41   12.28
  -2   0  -4  345.91   13.08
  -2   0  -4  362.34   12.79
  -2   0  -4  337.89   13.67
   3   0   4  171.22    6.52
   3   0   4  165.28    5.66
   3   0   4  176.72    6.25
   3   0   4  178.78    6.80
   3   0   4  188.71    6.00
   3   0   4  173.63    5.71
   3   0   4  177.76    5.53
   3   0   4  175.23    5.97
  -3   0  -4  169.10    5.76
  -3   0  -4  186.73    5.71
  -3   0  -4  174.27    5.59
  -3   0  -4  167.77    5.64
  -3   0  -4  174.29    5.83
  -3   0  -4  183.48    5.60
   4   0   4   19.88    0.69
   4   0   4   20.75    0.95
   4   0   4   20.65    1.02
   4   0   4   21.65    0.99
   4   0   4   21.08    0.83
   4   0   4   20.84    0.75
   4   0   4   19.19    0.87
   4   0   4   20.11    1.02
  -4   0  -4   20.47    1.27
  -4   0  -4   19.66    0.73
  -4   0  -4   20.26    0.78
  -4   0  -4   20.37    0.83
  -4   0  -4   21.62    0.71
  -4   0  -4   21.17    0.90
   5   0   4   31.42    1.01
   5   0   4   29.55    1.28
   5   0   4   27.85    0.97
   5   0   4   30.48    1.37
   5   0   4   28.09    1.15
   5   0   4   27.97    1.23
   5   0   4   29.61    1.89
   5   0   4   30.48    1.21
  -5   0  -4   28.64    0.97
  -5   0  -4   28.44    1.16
  -5   0  -4   30.05    1.23
  -5   0  -4   27.76    1.01
  -5   0  -4   27.86    1.37
  -5   0  -4   28.50    1.27
   6   0   4  393.69   14.50
   6   0   4  366.98   14.61
   6   0   4  350.33   13.84
   6   0   4  336.83   13.48
   6   0   4  321.46   13.32
   6   0   4  314.05   12.89
   6   0   4  378.57   15.06
   6   0   4  340.63   14.10
  -6   0  -4  331.85   12.86
  -6   0  -4  346.55   13.55
  -6   0  -4  343.86   13.58
  -6   0  -4  353.24   13.62
  -6   0  -4  343.34   12.40
  -6   0  -4  340.16   13.74
  -6   0  -4  355.17   13.79
   7   0   4   82.98    2.59
   7   0   4   74.77    2.91
   7   0   4   79.30    3.23
   7   0   4   74.83    3.31
   7   0   4   82.70    3.31
   7   0   4   77.91    3.02
   7   0   4   75.71    2.67
   7   0   4   78.33    3.21
  -7   0  -4   74.57    2.81
  -7   0  -4   80.31    3.90
  -7   0  -4   79.93    2.78
  -7   0  -4   84.63    2.71
  -7   0  -4   74.72    3.09
  -7   0  -4   82.27    3.09
   8   0   4   55.86    2.12
   8   0   4   62.56    2.53
   8   0   4   57.98    2.52
   8   0   4   54.96    2.53
   8   0   4   60.46    2.64
   8   0   4   62.42    2.48
   8   0   4   56.61    2.74
   8   0   4   62.54    1.96
  -8   0  -4   53.40    1.96
  -8   0  -4   57.62    2.27
  -8   0  -4   60.51    1.67
  -8   0  -4   59.77    2.00
  -8   0  -4   57.95    2.13
  -8   0  -4   54.44    2.57
   9   0   4   28.94    1.87
   9   0   4   30.26    1.30
   9   0   4   27.85    1.49
   9   0   4   28.30    1.56
   9   0   4   28.83    1.72
   9   0   4   29.04    1.67
   9   0   4   27.29    1.28
   9   0   4   29.98    1.53
  -9   0  -4   28.35    1.34
  -9   0  -4   30.78    1.44
  -9   0  -4   26.51    1.27
  -9   0  -4   27.93    1.60
  -9   0  -4   27.88    1.37
  10   0   4   39.61    1.94
  10   0   4   41.48    2.46
  10   0   4   42.31    2.22
  10   0   4   40.54    2.31
  10   0   4   41.74    2.27
  10   0   4   40.42    2.65
  10   0   4   43.48    2.32
 -10   0  -4   38.71    1.60
 -10   0  -4   40.77    1.73
 -10   0  -4   43.30    1.96
 -10   0  -4   41.31    1.84
  11   0   4    3.70    0.59
  11   0   4    6.58    0.71
  11   0   4    3.07    0.80
  11   0   4    3.76    0.57
 -11   0  -4    3.99    0.66
 -11   0  -4    3.38    0.61
 -11   0  -4    2.86    0.64
 -11   0  -4    3.05    0.47
  12   0   4   42.70    3.12
  12   0   4   43.44    2.10
  12   0   4   44.66    2.60
  12   0   4   41.01    2.12
 -12   0  -4   39.63    2.08
  13   0   4    5.67    0.94
  13   0   4    6.07    0.83
  13   0   4    7.15    1.30
  13   0   4    5.57    1.16
 -13   0  -4    6.14    0.88
  14   0   4    1.65    0.64
  14   0   4    1.93    0.88
  14   0   4    1.42    1.08
  14   0   4    2.27    0.62
 -14   0  -4    1.70    0.68
  15   0   4  275.54   15.02
  15   0   4  256.49   12.28
  15   0   4  255.62   12.40
  15   0   4  262.23   13.27
 -15   0  -4  245.68   11.88
  16   0   4   12.96    1.58
  16   0   4    9.98    1.27
  16   0   4   10.76    1.20
  16   0   4   10.70    1.25
 -16   0  -4   10.96    1.27
  17   0   4    4.84    0.90
  17   0   4    4.91    0.88
  17   0   4    5.46    1.20
  17   0   4    5.08    0.95
 -17   0  -4    5.60    0.95
  18   0   4    6.49    0.94
  18   0   4    6.28    0.94
  18   0   4    5.43    0.85
  18   0   4    8.02    1.32
 -18   0  -4    6.49    0.97
  19   0   4   22.17    1.51
  19   0   4   27.98    1.96
  19   0   4   19.95    1.44
 -19   0  -4   22.38    2.26
  20   0   4    0.24    0.31
  20   0   4   -0.10    0.17
 -20   0  -4    0.23    0.38
 -22  -1   4   23.27    1.46
 -22   1   4   21.70    1.41
  22   1  -4   24.71    1.32
  22   1  -4   21.98    1.51
  22  -1  -4   23.85    2.13
  22  -1  -4   26.58    1.63
 -21  -1   4   30.34    1.89
 -21   1   4   30.93    1.96
  21   1  -4   35.06    2.60
  21   1  -4   32.67    2.12
  21   1  -4   31.73    2.32
  21  -1  -4   34.42    2.12
  21  -1  -4   31.18    1.94
 -20  -1   4   37.06    2.29
 -20   1   4   34.96    2.27
  20   1  -4   37.27    2.20
  20   1  -4   34.00    2.10
  20   1  -4   36.81    2.38
  20  -1  -4   38.17    2.48
  20  -1  -4   35.74    2.32
 -19  -1   4   43.95    2.78
 -19   1   4   43.51    2.78
  19   1  -4   46.62    2.74
  19   1  -4   46.51    2.69
  19   1  -4   45.77    2.85
  19  -1  -4   46.84    2.93
  19  -1  -4   46.22    2.78
 -18  -1   4    6.73    1.11
 -18   1   4    6.14    1.18
 -18   1   4    5.40    1.06
  18   1  -4    5.69    1.11
  18   1  -4    5.71    1.04
  18   1  -4    5.33    1.13
  18  -1  -4    5.05    1.04
 -17  -1   4  221.60   12.47
 -17   1   4  226.35   11.21
 -17   1   4  219.31   12.13
  17   1  -4  228.37   12.39
  17   1  -4  225.50   12.39
  17   1  -4  232.13   11.10
  17  -1  -4  218.04   11.88
  17  -1  -4  228.21   10.41
 -16  -1   4   30.73    2.08
 -16  -1   4   31.05    2.32
 -16   1   4   30.55    2.46
 -16   1   4   30.26    2.24
  16   1  -4   30.15    2.27
  16   1  -4   31.09    3.33
  16  -1  -4   31.80    3.12
  16  -1  -4   31.66    2.00
 -15  -1   4   10.20    1.37
 -15  -1   4   10.65    1.21
 -15   1   4   10.44    1.51
 -15   1   4   10.69    1.27
 -15   1   4   10.24    1.16
  15   1  -4   10.96    1.32
  15   1  -4   11.81    1.42
  15  -1  -4   10.36    1.28
  15  -1  -4   11.35    1.11
 -14  -1   4   15.94    2.01
 -14  -1   4   17.14    1.75
 -14   1   4   17.92    2.62
 -14   1   4   15.27    1.32
 -14   1   4   16.62    2.13
  14   1  -4   16.93    1.09
  14   1  -4   16.36    1.47
  14   1  -4   17.70    1.58
  14  -1  -4   17.56    1.30
  14  -1  -4   16.86    1.46
 -13  -1   4  202.98    9.02
 -13  -1   4  210.77    9.89
 -13   1   4  209.30    9.25
 -13   1   4  213.13    9.46
 -13   1   4  216.62    9.96
 -13   1   4  215.18    9.49
  13   1  -4  219.69    9.84
  13   1  -4  219.55    9.23
  13   1  -4  216.22    9.52
  13  -1  -4  212.08    9.30
  13  -1  -4  215.96    9.30
 -12  -1   4    3.28    0.42
 -12  -1   4    3.38    0.66
 -12  -1   4    3.56    0.83
 -12   1   4    3.56    0.66
 -12   1   4    3.71    0.68
 -12   1   4    3.04    0.80
 -12   1   4    3.80    0.85
  12   1  -4    3.68    0.56
  12   1  -4    3.63    0.68
  12   1  -4    3.54    0.62
  12  -1  -4    3.78    1.06
  12  -1  -4    4.16    0.66
  12   1  -4    3.57    0.76
  12  -1  -4    3.76    0.62
  12  -1  -4    3.35    0.50
 -11  -1   4 1189.47   62.75
 -11  -1   4 1097.85   59.94
 -11  -1   4 1306.65   70.66
 -11  -1   4 1154.30   65.41
 -11  -1   4 1083.95   56.94
 -11   1   4 1183.12   63.53
 -11   1   4 1061.66   59.32
 -11   1   4 1167.92   64.68
 -11   1   4 1170.89   63.97
 -11  -1   4 1052.95   58.41
 -11   1   4 1144.95   62.34
 -11   1   4 1066.74   57.84
  11   1  -4 1161.29   62.80
  11   1  -4 1084.87   61.14
  11   1  -4 1209.28   64.40
  11   1  -4 1084.56   59.09
  11   1  -4 1119.97   60.79
  11  -1  -4 1122.22   60.37
  11  -1  -4 1095.66   59.56
  11  -1  -4 1148.40   61.45
  11  -1  -4 1162.15   62.77
  11   1  -4 1143.70   61.76
  11  -1  -4 1112.04   61.87
  11  -1  -4 1196.67   65.67
 -10  -1   4 1842.35  109.61
 -10  -1   4 1986.17  120.61
 -10  -1   4 2110.12  123.98
 -10  -1   4 1642.07  101.39
 -10  -1   4 1767.92  109.49
 -10  -1   4 1826.82  114.50
 -10  -1   4 1789.52  108.78
 -10   1   4 1818.27  109.44
 -10   1   4 1615.27   99.32
 -10   1   4 1752.14  106.52
 -10   1   4 2048.21  122.31
 -10   1   4 1763.55  107.53
 -10   1   4 1896.22  116.46
  10   1  -4 1885.43  113.62
  10   1  -4 1772.64  108.61
  10   1  -4 1939.28  117.44
  10   1  -4 1816.83  110.79
  10   1  -4 2063.57  123.86
  10   1  -4 1809.56  108.50
  10  -1  -4 1965.93  118.91
  10  -1  -4 1941.99  116.12
  10  -1  -4 1849.86  111.73
  10  -1  -4 1883.29  112.37
  10  -1  -4 1718.51  105.88
  10  -1  -4 1860.84  111.35
  10  -1  -4 1929.16  117.77
  -9  -1   4   68.58    2.41
  -9  -1   4   82.29    4.22
  -9  -1   4   74.44    3.05
  -9  -1   4   75.09    2.85
  -9  -1   4   65.82    2.81
  -9  -1   4   67.85    2.83
  -9   1   4   70.82    2.85
  -9   1   4   69.19    2.67
  -9   1   4   69.34    2.64
  -9  -1   4   74.01    2.50
  -9   1   4   69.27    3.14
  -9   1   4   66.97    2.65
   9   1  -4   70.96    2.48
   9   1  -4   71.08    2.72
   9   1  -4   69.22    2.65
   9   1  -4   65.30    2.57
   9   1  -4   72.61    3.02
   9   1  -4   68.32    2.62
   9  -1  -4   72.69    3.07
   9  -1  -4   71.70    3.28
   9  -1  -4   73.16    2.41
   9  -1  -4   71.01    2.78
   9  -1  -4   67.31    2.86
   9  -1  -4   74.43    3.49
   9  -1  -4   75.90    3.16
  -8  -1   4    1.73    0.42
  -8  -1   4    1.51    0.36
  -8  -1   4    1.51    0.31
  -8  -1   4    2.12    0.45
  -8  -1   4    1.32    0.45
  -8  -1   4    1.34    0.85
  -8   1   4    1.39    0.33
  -8   1   4    1.47    0.54
  -8   1   4    1.56    0.54
  -8  -1   4    1.86    0.28
  -8   1   4    1.25    0.40
  -8   1   4    1.37    0.33
  -8   1   4    1.37    0.43
   8   1  -4    1.68    0.33
   8   1  -4    1.56    0.38
   8   1  -4    1.23    0.07
   8   1  -4    1.44    0.10
   8   1  -4    1.37    0.35
   8   1  -4    1.25    0.33
   8  -1  -4    1.86    0.45
   8  -1  -4    2.72    0.24
   8  -1  -4    1.67    0.62
   8  -1  -4    1.89    0.50
   8   1  -4    1.61    0.47
   8  -1  -4    1.47    0.38
   8   1  -4    1.47    0.47
   8  -1  -4    1.25    0.35
   8  -1  -4    1.94    0.47
  -7  -1   4   89.64    3.52
  -7  -1   4   95.68    3.26
  -7  -1   4   99.93    3.38
  -7  -1   4  103.90    3.42
  -7  -1   4   96.83    3.47
  -7  -1   4  105.29    4.20
  -7  -1   4   98.75    3.71
  -7   1   4  103.19    3.56
  -7   1   4   97.36    3.83
  -7   1   4   90.39    3.45
  -7   1   4   98.56    3.68
  -7   1   4  100.88    3.63
  -7   1   4   97.59    3.92
  -7   1   4   89.40    3.17
   7   1  -4   98.51    3.75
   7   1  -4  102.05    3.49
   7   1  -4  101.34    4.18
   7   1  -4  102.36    3.47
   7   1  -4  103.47    3.54
   7   1  -4   94.66    3.35
   7  -1  -4  101.77    3.94
   7  -1  -4   93.60    3.37
   7  -1  -4   97.05    3.35
   7  -1  -4   98.30    3.44
   7  -1  -4   99.83    3.50
   7  -1  -4  102.26    3.89
  -6  -1   4   25.45    1.23
  -6  -1   4   24.58    1.02
  -6  -1   4   26.41    1.39
  -6  -1   4   25.88    0.99
  -6  -1   4   25.50    1.23
  -6  -1   4   25.24    0.97
  -6   1   4   25.02    1.06
  -6   1   4   23.20    0.92
  -6   1   4   26.82    1.21
  -6   1   4   24.95    1.02
  -6   1   4   25.24    1.72
  -6   1   4   26.32    1.37
  -6   1   4   25.68    1.42
   6   1  -4   24.22    0.95
   6   1  -4   28.31    1.28
   6   1  -4   26.72    1.18
   6   1  -4   27.24    1.02
   6   1  -4   28.85    1.21
   6   1  -4   24.12    1.30
   6   1  -4   25.80    1.42
   6  -1  -4   23.98    1.08
   6  -1  -4   25.45    1.39
   6  -1  -4   24.51    0.85
   6  -1  -4   25.95    1.08
   6  -1  -4   27.10    1.30
   6  -1  -4   26.32    0.62
   6  -1  -4   26.30    1.32
  -5  -1   4  464.33   19.54
  -5  -1   4  492.28   20.39
  -5  -1   4  493.25   20.47
  -5  -1   4  490.58   19.90
  -5  -1   4  502.03   20.11
  -5   1   4  545.39   22.19
  -5   1   4  514.21   21.72
  -5  -1   4  445.52   18.23
  -5   1   4  450.35   19.78
  -5   1   4  445.04   18.18
  -5   1   4  452.79   18.51
  -5   1   4  477.53   19.45
  -5   1   4  473.58   19.45
   5   1  -4  481.04   19.33
   5   1  -4  449.86   18.08
   5   1  -4  499.60   20.66
   5   1  -4  515.04   20.96
   5   1  -4  509.23   20.84
   5   1  -4  475.21   19.03
   5  -1  -4  494.66   20.11
   5  -1  -4  500.69   20.98
   5  -1  -4  487.01   19.22
   5  -1  -4  516.79   18.75
   5  -1  -4  471.91   19.24
   5   1  -4  463.81   19.86
   5  -1  -4  502.91   20.40
   5  -1  -4  481.37   20.26
  -4  -1   4    1.91    0.29
  -4  -1   4    1.84    0.31
  -4  -1   4    2.10    0.57
  -4  -1   4    2.00    0.38
  -4  -1   4    1.72    0.31
  -4   1   4    1.82    0.23
  -4   1   4    1.94    0.42
  -4   1   4    3.24    0.40
  -4  -1   4    1.93    0.26
  -4   1   4    2.36    0.21
  -4   1   4    1.75    0.33
  -4   1   4    0.80    0.29
  -4   1   4    0.03    0.54
   4   1  -4    1.87    0.23
   4   1  -4    2.19    0.35
   4   1  -4    1.80    0.23
   4   1  -4    2.24    0.56
   4   1  -4    2.57    0.33
   4   1  -4    2.10    0.24
   4  -1  -4    2.24    0.33
   4  -1  -4    1.93    0.40
   4  -1  -4    2.46    0.33
   4   1  -4    2.15    0.59
   4  -1  -4    2.10    0.31
   4  -1  -4    2.05    0.12
   4  -1  -4    2.26    0.26
   4  -1  -4    1.73    0.40
  -3  -1   4  230.24    7.81
  -3  -1   4  232.03    8.22
  -3  -1   4  234.51    8.31
  -3  -1   4  227.32    7.95
  -3  -1   4  252.95    6.97
  -3  -1   4  213.08    7.15
  -3  -1   4  224.86    7.76
  -3   1   4  225.02    8.21
  -3   1   4  226.74    7.96
  -3   1   4  225.54    7.10
  -3   1   4  206.87    6.63
  -3   1   4  225.61    8.14
  -3   1   4  218.84    7.53
   3   1  -4  217.89    7.15
   3   1  -4  218.25    7.27
   3   1  -4  233.08    8.24
   3   1  -4  219.86    7.77
   3   1  -4  228.85    7.27
   3   1  -4  228.61    8.02
   3  -1  -4  244.03    8.55
   3  -1  -4  224.84    8.14
   3  -1  -4  241.08    8.26
   3   1  -4  232.53    8.64
   3  -1  -4  230.76    8.00
   3  -1  -4  226.06    8.17
   3  -1  -4  239.78    7.65
   3  -1  -4  218.30    7.65
  -2  -1   4   34.70    1.15
  -2  -1   4   35.88    1.27
  -2  -1   4   34.70    1.06
  -2  -1   4   38.93    1.68
  -2  -1   4   38.38    1.87
  -2  -1   4   36.26    0.82
  -2   1   4   35.69    1.32
  -2   1   4   35.55    1.34
  -2   1   4   35.05    1.20
  -2   1   4   35.17    0.83
  -2   1   4   35.36    0.82
  -2   1   4   36.83    1.32
  -2   1   4   36.81    1.46
   2  -1  -4   35.31    1.02
   2   1  -4   34.26    1.30
   2   1  -4   37.06    1.28
   2   1  -4   37.30    1.34
   2   1  -4   37.20    0.87
   2   1  -4   35.88    1.23
   2   1  -4   36.90    1.28
   2   1  -4   39.78    0.90
   2  -1  -4   35.63    1.27
   2  -1  -4   35.51    1.20
   2  -1  -4   36.68    1.70
   2  -1  -4   40.46    1.42
   2   1  -4   35.24    1.06
   2  -1  -4   36.28    1.41
   2  -1  -4   35.90    1.42
  -1  -1   4  662.91   26.54
  -1  -1   4  649.18   27.29
  -1  -1   4  693.36   29.34
  -1  -1   4  623.06   26.80
  -1  -1   4  636.92   26.28
  -1   1   4  627.69   26.35
  -1   1   4  596.03   25.33
  -1   1   4  609.66   22.59
  -1   1   4  613.38   26.15
  -1  -1   4  624.57   25.88
  -1   1   4  635.29   27.46
  -1   1   4  622.03   26.89
  -1   1   4  603.92   25.85
  -1   1   4  753.94   27.97
   1  -1  -4  624.76   26.86
   1   1  -4  640.89   27.27
   1   1  -4  642.49   27.38
   1   1  -4  689.30   28.63
   1   1  -4  647.00   26.72
   1   1  -4  614.87   25.71
[truncated: 822,434 more chars]
